# Supplementary material for: (Z)-3-(Benzyl­carbamo­yl)prop-2-enoic acid
Source: Acta Crystallogr Sect E Struct Rep Online. 2011 Feb 23;67(Pt 3):o689. doi: 10.1107/S160053681100609X (PMC3052078; doi:10.1107/S160053681100609X)
Supplement: Supplementary file 2 [file e-67-0o689-Isup2.hkl]

# 
# h,k,l, Fc-squared, Fo-squared, sigma(Fo-squared) and status flag 
# 
data_I
_shelx_title ' X in P2(1)/c' 
_shelx_refln_list_code          4 
_shelx_F_calc_maximum      162.23 
_exptl_crystal_F_000       432.00 
_reflns_d_resolution_high  0.8325 
 
loop_ 
 _symmetry_equiv_pos_as_xyz 
 'x, y, z' 
 '-x, y+1/2, -z+1/2' 
 '-x, -y, -z' 
 'x, -y-1/2, z-1/2' 
 
_cell_length_a    10.6510 
_cell_length_b    12.6010 
_cell_length_c     8.3130 
_cell_angle_alpha  90.000 
_cell_angle_beta  108.440 
_cell_angle_gamma  90.000 
 
_shelx_F_squared_multiplier     1.000 
 
loop_ 
 _refln_index_h 
 _refln_index_k 
 _refln_index_l 
 _refln_F_squared_calc 
 _refln_F_squared_meas 
 _refln_F_squared_sigma 
 _refln_observed_status 
   1   0   0     1343.14     1262.92      9.04 o 
   2   0   0     3841.37     3317.01     21.21 o 
   3   0   0       20.81       27.70      2.91 o 
   4   0   0        1.38        0.75      2.16 o 
   5   0   0       42.14       40.84      4.33 o 
   6   0   0     1541.89     1531.03     25.52 o 
   7   0   0        2.03        1.33      3.41 o 
   8   0   0       27.51       32.76      5.40 o 
   9   0   0      133.47      124.43     10.99 o 
  10   0   0        0.21        0.75      4.66 o 
  11   0   0       63.88       60.96      9.15 o 
  12   0   0       24.93        0.91      5.99 o 
   1   1   0      214.94      183.72      3.96 o 
   2   1   0      219.46      195.88      5.36 o 
   3   1   0      455.97      417.16      9.16 o 
   4   1   0      805.06      819.93     14.60 o 
   5   1   0       10.79        9.06      2.49 o 
   6   1   0        8.69        2.24      3.24 o 
   7   1   0      146.36      131.48      8.66 o 
   8   1   0       44.88       37.67      6.07 o 
   9   1   0       14.24        6.73      5.40 o 
  10   1   0        0.00       -4.99      4.99 o 
  11   1   0        0.27        1.58      5.99 o 
  12   1   0        5.78        7.32      5.65 o 
   0   2   0      812.52      694.98      8.37 o 
   1   2   0     9022.36     8489.16    147.85 o 
   2   2   0      812.99      712.59     10.73 o 
   3   2   0      142.92      156.87      5.92 o 
   4   2   0      129.60      144.07      6.75 o 
   5   2   0       36.40       34.35      4.33 o 
   6   2   0        0.18        0.42      3.08 o 
   7   2   0        3.27        0.50      3.82 o 
   8   2   0       22.42       17.88      5.57 o 
   9   2   0       45.18       36.26      6.65 o 
  10   2   0       60.75       55.14      8.23 o 
  11   2   0        0.14        9.73      4.49 o 
  12   2   0        0.10        2.74      5.74 o 
   1   3   0      544.23      477.30      8.87 o 
   2   3   0       30.86       25.62      2.75 o 
   3   3   0      578.41      590.19     12.11 o 
   4   3   0      130.51      136.38      6.66 o 
   5   3   0      366.42      364.40     12.20 o 
   6   3   0       53.33       63.88      5.82 o 
   7   3   0       21.76       23.53      4.57 o 
   8   3   0       76.02       79.70      8.40 o 
   9   3   0        1.53        0.00      4.99 o 
  10   3   0       33.51       38.75      6.65 o 
  11   3   0        3.94        7.48      6.23 o 
   0   4   0      520.35      521.43     10.35 o 
   1   4   0      531.31      510.84     10.43 o 
   2   4   0     1878.97     1911.23     21.57 o 
   3   4   0      208.11      202.08      7.68 o 
   4   4   0        2.89        2.24      2.66 o 
   5   4   0       43.13       44.25      4.57 o 
   6   4   0        4.40        5.24      3.16 o 
   7   4   0        7.26       13.63      3.41 o 
   8   4   0      254.72      274.06     14.25 o 
   9   4   0        0.62        6.65      4.74 o 
  10   4   0       11.92       33.09      6.73 o 
  11   4   0       18.27       23.78      7.40 o 
   1   5   0     1683.39     1903.44     22.72 o 
   2   5   0       42.18       41.68      3.91 o 
   3   5   0      181.56      191.15      8.42 o 
   4   5   0      704.22      713.48     16.79 o 
   5   5   0       59.26       67.30      5.66 o 
   6   5   0        7.71       14.88      3.33 o 
   7   5   0        3.93        1.58      4.41 o 
   8   5   0        0.05       -3.66      4.74 o 
   9   5   0       30.43       28.27      7.57 o 
  10   5   0       10.22       23.36      5.74 o 
  11   5   0        6.65        3.49      6.98 o 
   0   6   0      818.34      839.17     16.51 o 
   1   6   0      489.85      485.23     12.73 o 
   2   6   0      323.76      388.43     11.78 o 
   3   6   0        4.36        2.08      3.08 o 
   4   6   0        0.00        0.75      2.00 o 
   5   6   0        0.74       -3.41      3.41 o 
   6   6   0        8.22        7.07      3.74 o 
   7   6   0        0.31        6.82      4.41 o 
   8   6   0       54.49       46.91      8.32 o 
   9   6   0        0.01        0.75      5.07 o 
  10   6   0        0.08       -1.66      6.15 o 
  11   6   0        2.05        0.00      4.99 o 
   1   7   0        1.69        4.99      2.49 o 
   2   7   0      583.82      600.54     15.83 o 
   3   7   0       69.32       73.63      6.16 o 
   4   7   0      156.73      176.30      9.99 o 
   5   7   0       44.52       48.90      6.07 o 
   6   7   0       43.77       44.74      6.49 o 
   7   7   0        1.02        1.83      4.32 o 
   8   7   0       31.91       32.76      7.32 o 
   9   7   0       86.82       93.00      9.98 o 
  10   7   0       11.26        5.07      7.81 o 
   0   8   0      303.46      321.74     12.35 o 
   1   8   0        0.46        3.66      2.91 o 
   2   8   0        0.88        2.58      2.33 o 
   3   8   0        4.06        7.73      3.33 o 
   4   8   0        9.61        9.39      3.66 o 
   5   8   0        3.51        1.58      4.66 o 
   6   8   0        0.73       10.72      4.41 o 
   7   8   0        1.59       -3.91      4.57 o 
   8   8   0       54.59       53.14      8.57 o 
   9   8   0        2.20        2.41      5.40 o 
  10   8   0        3.51        2.66      6.40 o 
   1   9   0       45.92       44.33      5.41 o 
   2   9   0       59.50       50.16      5.99 o 
   3   9   0        1.88       -1.00      3.24 o 
   4   9   0        8.30       -0.58      4.41 o 
   5   9   0        0.00        3.57      3.82 o 
   6   9   0        1.55       -3.91      5.49 o 
   7   9   0        2.86        5.65      5.32 o 
   8   9   0        6.33        0.75      5.74 o 
   9   9   0        0.15        0.00      6.32 o 
   0  10   0      505.71      497.87     18.13 o 
   1  10   0      169.65      154.13     10.41 o 
   2  10   0       24.28       24.20      5.57 o 
   3  10   0        1.26        4.57      3.82 o 
   4  10   0        5.89       -4.90      5.74 o 
   5  10   0        4.64       11.72      4.82 o 
   6  10   0        8.44        5.65      5.82 o 
   7  10   0        0.57        6.15      4.74 o 
   8  10   0        1.54       -5.74      5.74 o 
   9  10   0        1.22       -5.49      5.49 o 
   1  11   0       60.62       58.97      7.74 o 
   2  11   0       62.31       67.21      7.74 o 
   3  11   0        0.60       -5.65      5.65 o 
   4  11   0       22.56       22.95      6.90 o 
   5  11   0       28.02       22.95      7.48 o 
   6  11   0        0.77        6.90      4.82 o 
   7  11   0        0.04       -2.49      5.15 o 
   8  11   0        1.20        1.83      5.07 o 
   0  12   0      176.46      172.58     12.65 o 
   1  12   0      100.51      105.08     10.32 o 
   2  12   0       41.64       37.09      8.23 o 
   3  12   0       94.53       96.00      9.90 o 
   4  12   0        3.57        6.73      4.66 o 
   5  12   0        0.08        0.00      5.07 o 
   6  12   0       15.19       19.29      6.40 o 
   7  12   0        2.85       -0.91      6.15 o 
   1  13   0       39.59       38.92      7.73 o 
   2  13   0       18.19       25.19      5.74 o 
   3  13   0        0.18        0.00      6.65 o 
   4  13   0       49.79       55.63      9.48 o 
   5  13   0       30.39       41.32      7.90 o 
   6  13   0       26.74       27.27      8.31 o 
   0  14   0       10.07        7.40      6.57 o 
   1  14   0        0.93       -1.66      4.82 o 
   2  14   0        0.01        5.90      5.15 o 
   3  14   0        0.89       -6.07      6.98 o 
   4  14   0        0.67       -7.15      7.15 o 
   1  15   0        2.61       -3.66      6.07 o 
 -12   1   1        0.07       -0.83      5.57 o 
 -11   1   1        1.35        4.66      3.74 o 
 -10   1   1       30.20       22.95      6.32 o 
  -9   1   1        0.18       -3.49      4.32 o 
  -8   1   1       62.00       51.66      6.07 o 
  -7   1   1      322.36      337.19     13.02 o 
  -6   1   1       94.12       94.89      6.66 o 
  -5   1   1        0.53       -2.24      2.24 o 
  -4   1   1      535.59      510.66     11.43 o 
  -3   1   1     1567.23     1440.50     16.60 o 
  -2   1   1      926.47      883.85     10.90 o 
  -1   1   1     1739.58     1766.15     13.40 o 
   0   1   1      893.69      876.62      6.42 o 
   1   1   1        6.79       12.06      1.75 o 
   2   1   1     3325.67     3396.90     25.14 o 
   3   1   1     1465.39     1525.86     19.10 o 
   4   1   1     1219.13     1293.42     19.76 o 
   5   1   1       42.46       71.70      5.57 o 
   6   1   1      237.67      210.33     10.42 o 
   7   1   1        0.63        2.00      3.08 o 
   8   1   1       58.97       64.04      7.40 o 
   9   1   1        2.66       -4.90      4.90 o 
  10   1   1        2.48        0.00      4.49 o 
  11   1   1        0.95       11.06      4.74 o 
 -12   2   1        1.41        7.07      5.82 o 
 -11   2   1        2.77        0.00      5.40 o 
 -10   2   1        5.46        5.49      5.15 o 
  -9   2   1        0.10       -0.58      4.32 o 
  -8   2   1       50.63       50.07      6.32 o 
  -7   2   1      200.47      206.14     10.33 o 
  -6   2   1       73.01       77.47      6.41 o 
  -5   2   1      122.73      118.19      6.83 o 
  -4   2   1       15.73       13.72      2.49 o 
  -3   2   1        0.92       -1.83      1.83 o 
  -1   2   1     3519.71     3653.56     22.67 o 
   0   2   1     1960.65     1896.23     29.84 o 
   1   2   1      606.91      543.39      9.15 o 
   2   2   1       75.55       69.38      4.00 o 
   3   2   1      247.32      246.42      8.02 o 
   4   2   1        0.17        1.50      2.24 o 
   5   2   1        5.56        3.57      2.91 o 
   6   2   1       29.98       29.11      4.49 o 
   7   2   1       19.19       23.61      4.91 o 
   8   2   1        7.56       15.71      4.66 o 
   9   2   1       27.47       18.71      6.24 o 
  10   2   1        2.58       -5.24      5.24 o 
  11   2   1        1.73        2.58      6.48 o 
 -12   3   1        2.23        6.32      5.90 o 
 -11   3   1       22.15       27.85      6.73 o 
 -10   3   1        6.27        2.83      5.32 o 
  -9   3   1        0.03        0.00      4.74 o 
  -8   3   1       53.04       31.44      6.24 o 
  -7   3   1       38.29       47.74      5.90 o 
  -6   3   1      236.00      245.05     10.59 o 
  -5   3   1     1496.22     1493.64     23.44 o 
  -4   3   1      671.76      632.98     14.04 o 
  -3   3   1      559.07      578.03     11.86 o 
  -2   3   1      634.64      612.60     11.14 o 
  -1   3   1      279.33      276.38      7.12 o 
   0   3   1        0.21        0.04      1.29 o 
   1   3   1        5.92        4.74      2.24 o 
   2   3   1      700.70      731.60     12.99 o 
   3   3   1      161.20      181.24      7.34 o 
   4   3   1       41.30       28.03      4.16 o 
   5   3   1      282.70      269.91     10.93 o 
   6   3   1      335.41      346.56     13.44 o 
   7   3   1      113.46      114.10      9.32 o 
   8   3   1        9.41       14.30      5.82 o 
   9   3   1        2.70       -3.41      5.32 o 
  10   3   1        6.87        6.98      6.48 o 
  11   3   1        0.05        0.00      5.24 o 
 -12   4   1        7.42       13.72      4.24 o 
 -11   4   1        5.04        8.15      5.15 o 
 -10   4   1       87.74      103.90      9.82 o 
  -9   4   1      201.30      206.61     13.91 o 
  -8   4   1       35.41       38.92      6.99 o 
  -7   4   1       21.54       26.52      4.57 o 
  -6   4   1       33.51       33.35      4.74 o 
  -5   4   1        0.11        1.41      2.74 o 
  -4   4   1      169.99      177.54      8.17 o 
  -3   4   1      665.50      631.37     13.46 o 
  -2   4   1        4.01        2.24      1.91 o 
  -1   4   1      603.64      579.92     11.46 o 
   0   4   1      651.19      601.61      8.17 o 
   1   4   1     4935.31     5117.17     35.62 o 
   2   4   1       17.95       14.47      3.16 o 
   3   4   1       82.37       78.49      5.58 o 
   4   4   1       83.50       82.98      6.08 o 
   5   4   1       43.52       38.93      4.82 o 
   6   4   1      150.35      146.80      8.99 o 
   7   4   1      279.71      263.66     13.67 o 
   8   4   1       84.54       77.45      8.98 o 
   9   4   1       13.51       18.29      5.82 o 
  10   4   1        1.16       -6.65      6.65 o 
  11   4   1        0.26       -5.74      5.74 o 
 -11   5   1        0.23        3.41      6.07 o 
 -10   5   1       12.46        8.98      5.49 o 
  -9   5   1       34.03       32.43      7.15 o 
  -8   5   1       45.55       62.54      7.82 o 
  -7   5   1        2.51       -4.57      4.57 o 
  -6   5   1        0.87        2.24      3.24 o 
  -5   5   1       36.27       36.01      5.16 o 
  -4   5   1      467.01      471.70     13.81 o 
  -3   5   1      307.07      313.50     10.44 o 
  -2   5   1        8.20        5.15      2.99 o 
  -1   5   1      342.40      357.11     10.12 o 
   0   5   1      207.00      195.78      5.34 o 
   1   5   1      114.80      110.79      6.08 o 
   2   5   1      287.64      296.06      9.85 o 
   3   5   1       55.31       53.49      5.16 o 
   4   5   1       87.16       96.29      7.41 o 
   5   5   1      178.79      178.26      9.66 o 
   6   5   1       28.29       23.53      5.16 o 
   7   5   1        0.24        2.24      4.07 o 
   8   5   1        0.54        7.73      4.99 o 
   9   5   1        8.15        5.82      5.15 o 
  10   5   1       20.18       18.96      7.23 o 
 -11   6   1       32.75       28.85      7.90 o 
 -10   6   1        1.54       -5.49      5.99 o 
  -9   6   1      349.97      365.16     17.59 o 
  -8   6   1      181.20      188.93     12.74 o 
  -7   6   1       34.67       33.51      6.65 o 
  -6   6   1        0.00       -1.91      3.99 o 
  -5   6   1      161.29      169.40      9.16 o 
  -4   6   1       47.71       52.40      5.49 o 
  -3   6   1      235.42      228.52      9.67 o 
  -2   6   1      904.71      894.52     18.20 o 
  -1   6   1      315.14      349.19     10.94 o 
   0   6   1      212.09      191.29     23.48 o 
   1   6   1      467.99      453.33     12.89 o 
   2   6   1      675.36      705.90     16.28 o 
   3   6   1      262.43      260.42     10.76 o 
   4   6   1       14.09       10.56      3.33 o 
   5   6   1      196.24      184.27     10.41 o 
   6   6   1       18.22       17.13      4.99 o 
   7   6   1      336.79      356.63     16.18 o 
   8   6   1      211.65      224.43     14.32 o 
   9   6   1        0.00       -3.82      5.65 o 
  10   6   1        5.92        1.75      7.40 o 
 -11   7   1        5.59        5.49      6.73 o 
 -10   7   1        2.23       -4.90      6.32 o 
  -9   7   1        0.98        3.66      5.07 o 
  -8   7   1        0.06        5.90      4.41 o 
  -7   7   1      163.85      176.67     11.91 o 
  -6   7   1      328.26      313.26     15.01 o 
  -5   7   1      460.42      460.66     16.37 o 
  -4   7   1       25.57       27.27      4.99 o 
  -3   7   1       96.50       84.81      6.91 o 
  -2   7   1       14.74       17.13      3.41 o 
  -1   7   1      237.87      243.69      9.92 o 
   0   7   1      161.25      176.04      6.09 o 
   1   7   1       65.24       68.81      6.16 o 
   2   7   1       35.93       32.19      5.16 o 
   3   7   1      111.64      121.28      8.16 o 
   4   7   1        4.32        1.91      3.57 o 
   5   7   1       22.36       24.36      5.07 o 
   6   7   1      100.38      106.42      8.90 o 
   7   7   1      131.94      151.80     11.98 o 
   8   7   1       55.71       57.63      7.57 o 
   9   7   1        8.04        3.24      6.73 o 
  10   7   1        2.84       -3.57      5.90 o 
 -10   8   1        3.08       10.39      4.74 o 
  -9   8   1       18.00       14.05      6.32 o 
  -8   8   1       12.92       11.97      5.15 o 
  -7   8   1       49.07       64.37      7.82 o 
  -6   8   1       57.88       64.71      6.99 o 
  -5   8   1       45.06       44.24      5.90 o 
  -4   8   1        3.44        0.50      4.16 o 
  -3   8   1       65.59       59.15      6.07 o 
  -2   8   1       35.53       40.67      5.32 o 
  -1   8   1      253.22      230.80     10.59 o 
   0   8   1       56.97       49.71      4.17 o 
   1   8   1      131.38      119.64      8.91 o 
   2   8   1      124.75      112.55      7.99 o 
   3   8   1        1.98       -3.82      3.82 o 
   4   8   1       16.30       21.78      4.74 o 
   5   8   1        3.55        7.40      4.24 o 
   6   8   1       45.31       50.65      8.73 o 
   7   8   1        6.15       -6.40      6.40 o 
   8   8   1       51.90       56.72      8.90 o 
   9   8   1        7.91       13.55      6.82 o 
 -10   9   1        2.02       -4.57      6.40 o 
  -9   9   1        3.49        5.82      5.49 o 
  -8   9   1      123.06      120.32     11.48 o 
  -7   9   1       90.86      106.90     10.40 o 
  -6   9   1      338.51      327.76     16.68 o 
  -5   9   1      140.64      139.67     10.74 o 
  -4   9   1      141.21      119.04      9.41 o 
  -3   9   1      115.74      119.68      8.74 o 
  -2   9   1      137.28      143.86      9.24 o 
  -1   9   1      116.39      123.27      8.49 o 
   0   9   1       14.33       15.06      3.06 o 
   1   9   1        0.00        2.41      3.33 o 
   2   9   1       42.91       44.83      5.24 o 
   3   9   1       60.12       65.71      6.99 o 
   4   9   1      164.54      150.28     10.74 o 
   5   9   1       13.43       18.04      4.74 o 
   6   9   1      109.51      128.89     10.73 o 
   7   9   1       57.50       75.76      8.90 o 
   8   9   1       47.69       39.17      8.73 o 
   9   9   1       46.05       48.56     10.56 o 
  -9  10   1        0.85        5.32      5.74 o 
  -8  10   1        4.02       10.56      4.90 o 
  -7  10   1       12.59       11.97      6.24 o 
  -6  10   1       74.31       74.53      9.07 o 
  -5  10   1       50.96       51.90      7.73 o 
  -4  10   1        2.20       -0.58      4.16 o 
  -3  10   1      170.98      173.10     11.49 o 
  -2  10   1      187.32      152.49     11.16 o 
  -1  10   1       49.74       30.69      5.32 o 
   0  10   1      201.86      230.85     13.70 o 
   1  10   1      174.21      171.95     11.49 o 
   2  10   1        3.88        4.49      4.66 o 
   3  10   1      114.96       87.46      9.32 o 
   4  10   1      126.39      132.99     10.90 o 
   5  10   1       17.58        2.08      7.15 o 
   6  10   1       20.58       22.03      6.98 o 
   7  10   1       32.02       32.84      8.31 o 
   8  10   1       17.72       32.26      8.06 o 
  -8  11   1       16.26       14.88      7.07 o 
  -7  11   1       35.66       34.01      7.90 o 
  -6  11   1        3.37        4.49      5.24 o 
  -5  11   1       15.50        9.89      5.57 o 
  -4  11   1        6.64       -2.00      5.57 o 
  -3  11   1       46.73       45.16      6.74 o 
  -2  11   1        2.81       -0.58      5.40 o 
  -1  11   1       36.37       33.35      6.15 o 
   0  11   1       40.59       34.95      5.01 o 
   1  11   1        3.34        4.32      3.99 o 
   2  11   1       65.00       68.87      8.48 o 
   3  11   1       31.59       30.35      5.49 o 
   4  11   1       49.90       48.15      8.65 o 
   5  11   1        2.68        0.00      5.49 o 
   6  11   1        9.04        3.16      5.74 o 
   7  11   1        6.66        7.73      5.82 o 
  -7  12   1        0.01        4.41      6.40 o 
  -6  12   1       10.59       12.30      6.82 o 
  -5  12   1        0.46       -4.90      4.90 o 
  -4  12   1        9.28        9.56      4.49 o 
  -3  12   1       72.49       79.27      9.73 o 
  -2  12   1       32.22       31.60      6.90 o 
  -1  12   1      144.83      143.66     11.65 o 
   0  12   1        1.37        7.11      3.35 o 
   1  12   1       23.78       17.13      6.32 o 
   2  12   1       31.73       32.35      5.90 o 
   3  12   1       60.02       59.13      9.07 o 
   4  12   1       30.78       33.01      8.23 o 
   5  12   1       18.86       13.80      6.57 o 
   6  12   1        0.02        5.15      4.74 o 
  -6  13   1        6.40       14.30      7.48 o 
  -5  13   1       23.98       29.68      8.31 o 
  -4  13   1        0.88        0.00      5.99 o 
  -3  13   1        2.84        5.49      3.91 o 
  -2  13   1        1.36        3.82      4.90 o 
  -1  13   1       19.32       17.29      7.07 o 
   0  13   1       15.56       13.15      4.58 o 
   1  13   1        2.53       -0.75      4.07 o 
   2  13   1        6.43        6.98      5.57 o 
   3  13   1       12.84       17.71      6.15 o 
   4  13   1        3.27       -2.49      5.24 o 
   5  13   1        4.20        2.66      5.99 o 
  -4  14   1        4.62       11.56      6.23 o 
  -3  14   1        3.46        5.15      5.57 o 
  -2  14   1        1.43        2.49      5.65 o 
  -1  14   1        3.52       -5.99      5.99 o 
   0  14   1       11.75        7.92      3.82 o 
   1  14   1       20.66       16.79      7.57 o 
   2  14   1        0.10       -0.83      5.49 o 
   3  14   1        1.67        2.66      5.57 o 
   4  14   1        3.68       -0.91      6.32 o 
  -1  15   1        1.06        6.40      5.15 o 
   0  15   1        0.73       -1.73      4.08 o 
 -12   0   2       12.49       -0.83      6.82 o 
 -11   0   2       86.91       90.67     10.07 o 
 -10   0   2      113.55      108.59     10.98 o 
  -9   0   2      119.54      130.74      9.65 o 
  -8   0   2        0.70       -4.41      4.41 o 
  -7   0   2      623.06      605.47     17.59 o 
  -6   0   2        0.12        2.49      2.33 o 
  -5   0   2     1215.06     1263.56     20.42 o 
  -4   0   2     2835.57     2775.91     27.15 o 
  -3   0   2     4632.56     4268.44     30.85 o 
  -2   0   2    11223.55    10087.67    190.94 o 
  -1   0   2     6393.24     6466.98    140.57 o 
   0   0   2    11992.08    14100.88    157.34 o 
   1   0   2    26318.71    28997.10    376.89 o 
   2   0   2    15154.33    15135.81    277.84 o 
   3   0   2      643.33      615.06     13.87 o 
   4   0   2       28.75       25.03      3.33 o 
   5   0   2      128.69      123.40      7.74 o 
   6   0   2      139.51      129.55      8.99 o 
   7   0   2       38.39       45.07      6.24 o 
   8   0   2      174.34      180.09     12.24 o 
   9   0   2       36.68       29.94      6.32 o 
  10   0   2       13.82       14.55      6.32 o 
  11   0   2        9.26       -4.57      7.15 o 
 -12   1   2       21.70       28.10      7.65 o 
 -11   1   2        4.37       -0.75      5.15 o 
 -10   1   2       10.34        9.23      5.65 o 
  -9   1   2       13.57       22.45      5.15 o 
  -8   1   2       47.09       44.83      6.07 o 
  -7   1   2       30.81       29.44      5.07 o 
  -6   1   2      299.71      287.63     11.10 o 
  -5   1   2      431.32      399.74     11.63 o 
  -4   1   2       35.69       36.60      3.99 o 
  -3   1   2     1423.19     1355.61     17.08 o 
  -2   1   2      191.78      216.69      6.43 o 
  -1   1   2       22.67       24.54      2.75 o 
   0   1   2      573.08      584.89      7.08 o 
   1   1   2      379.49      398.81      9.06 o 
   2   1   2        9.57       10.06      2.74 o 
   3   1   2      196.39      201.76      8.34 o 
   4   1   2      163.80      165.07      8.08 o 
   5   1   2      121.60      122.05      7.58 o 
   6   1   2       72.44       79.53      6.91 o 
   7   1   2       13.65        2.16      5.15 o 
   8   1   2       15.41       17.54      5.65 o 
   9   1   2        2.59       -4.32      5.82 o 
  10   1   2        1.53        7.32      3.16 o 
  11   1   2        0.45       -4.57      6.40 o 
 -12   2   2        3.60       -5.99      6.65 o 
 -11   2   2        1.04       -1.50      5.15 o 
 -10   2   2        6.96       -2.66      5.99 o 
  -9   2   2       99.02       92.61      9.15 o 
  -8   2   2      203.02      195.01     11.00 o 
  -7   2   2        1.47        5.65      2.83 o 
  -6   2   2       34.31       39.84      4.66 o 
  -5   2   2        6.49        6.32      2.99 o 
  -4   2   2       32.86       38.26      3.74 o 
  -3   2   2      607.05      624.84     12.12 o 
  -2   2   2     3870.36     4108.54     29.39 o 
  -1   2   2     2351.51     2292.81     20.81 o 
   0   2   2     1824.50     1756.48     62.72 o 
   1   2   2      580.28      622.85     11.71 o 
   2   2   2      606.23      622.55     13.03 o 
   3   2   2      721.83      729.25     15.22 o 
   4   2   2        1.09        5.24      2.33 o 
   5   2   2       38.83       40.42      5.49 o 
   6   2   2        1.27        3.41      3.16 o 
   7   2   2        0.04        0.58      3.41 o 
   8   2   2        0.94        7.65      3.82 o 
   9   2   2        9.00       11.64      6.32 o 
  10   2   2        4.55        9.06      5.24 o 
 -12   3   2        5.93       10.47      6.73 o 
 -11   3   2       22.36       23.28      6.82 o 
 -10   3   2       20.45       33.59      6.32 o 
  -9   3   2       58.27       46.91      6.24 o 
  -8   3   2       50.66       58.30      6.65 o 
  -7   3   2       91.92      102.44      7.91 o 
  -6   3   2       16.90       22.28      3.74 o 
  -5   3   2      367.28      414.01     12.37 o 
  -4   3   2      135.45      148.97      7.08 o 
  -3   3   2      489.09      494.54     11.50 o 
  -2   3   2      739.56      759.78     13.26 o 
  -1   3   2        2.17        4.74      1.91 o 
   0   3   2      520.71      495.72      7.55 o 
   1   3   2        9.17        6.07      2.49 o 
   2   3   2        1.81        1.58      2.66 o 
   3   3   2      315.66      318.41     10.52 o 
   4   3   2       45.22       46.16      5.16 o 
   5   3   2       26.76       29.27      4.74 o 
   6   3   2      154.48      165.36     10.07 o 
   7   3   2        3.56        2.83      4.57 o 
   8   3   2       23.95       15.63      6.82 o 
   9   3   2        7.38       11.14      6.40 o 
  10   3   2       11.06        6.73      6.90 o 
 -12   4   2        0.06       -4.49      4.99 o 
 -11   4   2       21.05       19.12      7.07 o 
 -10   4   2       10.63       11.31      5.90 o 
  -9   4   2      143.49      153.49     11.82 o 
  -8   4   2        1.22        3.82      4.07 o 
  -7   4   2      153.89      154.38      9.58 o 
  -6   4   2      184.29      177.96      9.16 o 
  -5   4   2        1.30        3.24      2.41 o 
  -4   4   2      102.42      103.82      6.41 o 
  -3   4   2       94.74       98.92      5.99 o 
  -2   4   2       92.62      101.26      5.66 o 
  -1   4   2      573.72      635.31     12.94 o 
   0   4   2     1509.46     1530.53     14.38 o 
   1   4   2       81.15       78.92      5.16 o 
   2   4   2      213.29      233.55      9.09 o 
   3   4   2      438.98      434.95     12.96 o 
   4   4   2      248.20      234.40     10.34 o 
   5   4   2        7.28        8.15      3.49 o 
   6   4   2       15.86       14.05      4.82 o 
   7   4   2       22.24       29.10      5.24 o 
   8   4   2       24.83       24.28      6.57 o 
   9   4   2       34.29       30.52      8.07 o 
  10   4   2        6.39        5.15      5.57 o 
 -12   5   2        2.57       -3.66      6.15 o 
 -11   5   2        3.57        3.33      5.99 o 
 -10   5   2       12.65       13.97      5.74 o 
  -9   5   2        0.00        7.81      3.91 o 
  -8   5   2       55.89       63.96      7.24 o 
  -7   5   2       35.33       36.17      6.24 o 
  -6   5   2       86.21       84.87      7.32 o 
  -5   5   2      180.92      200.30      9.50 o 
  -4   5   2      731.57      770.25     17.63 o 
  -3   5   2       50.46       47.84      4.99 o 
  -2   5   2      275.18      268.36      9.52 o 
  -1   5   2       48.30       53.33      4.74 o 
   0   5   2     1299.47     1366.87     21.43 o 
   1   5   2      126.43      112.53      6.75 o 
   2   5   2       42.39       31.52      4.57 o 
   3   5   2      303.82      333.58     12.02 o 
   4   5   2       44.44       42.00      5.16 o 
   5   5   2      244.12      239.37     11.75 o 
   6   5   2        2.50       -4.41      4.99 o 
   7   5   2        2.00       -4.32      4.99 o 
   8   5   2        2.60        8.40      4.57 o 
   9   5   2        2.51        0.75      5.49 o 
  10   5   2        1.45        9.73      5.65 o 
 -11   6   2       16.90       17.13      7.07 o 
 -10   6   2        3.27        4.57      4.57 o 
  -9   6   2       18.73       28.10      5.99 o 
  -8   6   2        4.86        3.66      4.49 o 
  -7   6   2       30.85       22.87      6.40 o 
  -6   6   2       31.84       31.60      5.57 o 
  -5   6   2        0.00        6.98      2.99 o 
  -4   6   2        6.25        8.31      2.24 o 
  -3   6   2       19.43       11.97      3.74 o 
  -2   6   2        0.00       -0.33      2.49 o 
  -1   6   2       80.44       76.48      5.91 o 
   0   6   2      521.16      523.38      9.86 o 
   1   6   2      276.98      301.58     11.01 o 
   2   6   2      282.18      280.33     11.10 o 
   3   6   2       98.78       91.55      7.74 o 
   4   6   2       28.85       28.02      5.32 o 
   5   6   2        4.04        4.16      4.66 o 
   6   6   2       19.20       15.22      5.82 o 
   7   6   2        1.91        1.33      4.66 o 
   8   6   2        5.51        7.32      4.99 o 
   9   6   2        3.26       -6.90      6.90 o 
  10   6   2        1.32       13.72      5.24 o 
 -11   7   2        2.80        4.49      5.74 o 
 -10   7   2       11.94       14.47      5.57 o 
  -9   7   2        4.00        1.41      5.40 o 
  -8   7   2      129.92      125.17     11.32 o 
  -7   7   2      100.12       80.38      8.49 o 
  -6   7   2       48.74       49.82      6.32 o 
  -5   7   2      231.29      232.92     12.00 o 
  -4   7   2       14.70       15.46      4.16 o 
  -3   7   2        3.37       -0.42      3.33 o 
  -2   7   2      169.33      154.95      9.33 o 
  -1   7   2      518.29      536.32     15.57 o 
   0   7   2        7.62       10.11      2.70 o 
   1   7   2       33.21       29.44      4.99 o 
   2   7   2       91.40      101.78      7.41 o 
   3   7   2       52.76       52.57      5.91 o 
   4   7   2      117.41      127.17      8.91 o 
   5   7   2      109.03      100.44      9.65 o 
   6   7   2        2.46        3.74      4.32 o 
   7   7   2        1.48        9.06      4.90 o 
   8   7   2        0.36       -3.91      5.40 o 
   9   7   2       10.25       11.22      5.65 o 
 -10   8   2       11.16       14.47      6.15 o 
  -9   8   2       18.00        5.40      7.07 o 
  -8   8   2        0.79        6.32      4.32 o 
  -7   8   2       14.09       14.55      5.32 o 
  -6   8   2        9.53        6.90      4.91 o 
  -5   8   2        0.45       -1.08      3.82 o 
  -4   8   2        6.62        9.89      3.91 o 
  -3   8   2        5.92       -0.50      4.24 o 
  -2   8   2      102.54      100.12      7.74 o 
  -1   8   2       22.99       22.37      4.07 o 
   0   8   2        0.83        2.02      2.03 o 
   1   8   2       81.79       74.47      7.49 o 
   2   8   2       14.74        5.74      4.41 o 
   3   8   2        1.28        3.57      3.16 o 
   4   8   2        2.54        0.00      4.74 o 
   5   8   2       40.55       53.80      7.15 o 
   6   8   2        4.01       -2.66      5.32 o 
   7   8   2        7.89        5.15      5.49 o 
   8   8   2        0.49        6.57      5.40 o 
   9   8   2       13.57       12.64      7.15 o 
 -10   9   2        1.29       -0.91      6.90 o 
  -9   9   2        2.09        9.81      5.32 o 
  -8   9   2        2.64        2.24      5.32 o 
  -7   9   2       11.65       18.54      5.15 o 
  -6   9   2        3.60        0.67      5.82 o 
  -5   9   2        1.56        6.98      4.07 o 
  -4   9   2        0.46       -2.16      3.91 o 
  -3   9   2       17.81        9.40      5.24 o 
  -2   9   2       10.39        4.57      4.57 o 
  -1   9   2        9.38        2.99      4.24 o 
   0   9   2       83.25       70.75      9.78 o 
   1   9   2        8.65       14.38      3.49 o 
   2   9   2        8.36        9.64      3.74 o 
   3   9   2       60.35       53.65      6.82 o 
   4   9   2        0.01        1.83      3.49 o 
   5   9   2        0.01        0.00      4.90 o 
   6   9   2        2.89       -2.91      6.48 o 
   7   9   2        2.49        5.57      5.90 o 
   8   9   2        1.69       11.31      5.74 o 
  -9  10   2        3.92        0.00      5.65 o 
  -8  10   2       33.38       34.67      7.73 o 
  -7  10   2        1.02        7.40      4.66 o 
  -6  10   2        0.46       -5.32      5.32 o 
  -5  10   2        3.50        1.91      5.57 o 
  -4  10   2       12.47       15.80      5.49 o 
  -3  10   2      130.12      121.35      9.90 o 
  -2  10   2      258.29      255.83     14.42 o 
  -1  10   2      193.67      191.55     11.49 o 
   0  10   2       17.38       17.27      3.54 o 
   1  10   2        1.69        3.99      3.99 o 
   2  10   2        7.86        7.15      4.66 o 
   3  10   2        9.06       15.80      4.66 o 
   4  10   2        0.62       -0.67      4.90 o 
   5  10   2        0.20       -2.91      4.07 o 
   6  10   2        3.36       14.88      4.74 o 
   7  10   2        1.31        5.99      6.32 o 
  -8  11   2        0.44        0.83      4.82 o 
  -7  11   2        0.01        3.24      5.07 o 
  -6  11   2        0.24       -2.24      4.74 o 
  -5  11   2        2.65        0.00      4.90 o 
  -4  11   2       26.29       30.35      7.07 o 
  -3  11   2       46.62       44.74      8.48 o 
  -2  11   2        8.29        3.82      4.90 o 
  -1  11   2       25.11       20.04      6.57 o 
   0  11   2       45.47       44.66      5.26 o 
   1  11   2        3.56        8.31      4.49 o 
   2  11   2       32.12       24.53      6.74 o 
   3  11   2       45.25       43.83      7.73 o 
   4  11   2       13.84       11.81      6.65 o 
   5  11   2        4.12        0.75      5.49 o 
   6  11   2        8.22        7.57      5.24 o 
   7  11   2        0.82       -0.91      6.23 o 
  -7  12   2       28.29       24.53      8.73 o 
  -6  12   2        3.97        2.49      5.49 o 
  -5  12   2        2.14        3.91      4.99 o 
  -4  12   2       55.92       53.56      7.98 o 
  -3  12   2       37.74       30.93      6.65 o 
  -2  12   2        4.62        3.49      6.15 o 
  -1  12   2      285.17      289.64     16.58 o 
   0  12   2        8.97       16.69      6.28 o 
   1  12   2        3.93        2.83      5.15 o 
   2  12   2        4.06       -0.75      5.07 o 
   3  12   2       41.15       68.02      8.73 o 
   4  12   2       34.43       41.08      7.23 o 
   5  12   2       26.38       31.59      6.98 o 
   6  12   2        0.03       -6.98      6.98 o 
  -6  13   2        0.94       15.21      5.74 o 
  -5  13   2        8.91       11.06      5.99 o 
  -4  13   2       56.41       72.93      9.98 o 
  -3  13   2       63.19       61.96      8.23 o 
  -2  13   2        4.87       -1.58      6.48 o 
  -1  13   2        2.01       -6.23      6.23 o 
   0  13   2       44.56       45.56      6.20 o 
   1  13   2        1.90        0.00      5.49 o 
   2  13   2        3.73        4.82      4.82 o 
   3  13   2       38.32       32.76      8.81 o 
   4  13   2        0.47       -6.07      6.07 o 
  -4  14   2        0.17       -5.32      5.32 o 
  -3  14   2        0.10        0.83      6.48 o 
  -2  14   2        3.38       -1.75      5.82 o 
  -1  14   2        0.03       -5.15      6.57 o 
   0  14   2        0.12        0.78      3.82 o 
   1  14   2        6.62        5.24      6.40 o 
   2  14   2        2.37        1.75      5.49 o 
   3  14   2        0.05       -6.23      6.23 o 
 -12   1   3        0.83       -7.40      7.40 o 
 -11   1   3        4.89        7.48      5.07 o 
 -10   1   3       14.39       10.56      6.24 o 
  -9   1   3      120.21      133.07     10.07 o 
  -8   1   3       17.33       16.71      4.57 o 
  -7   1   3        2.64        2.66      2.83 o 
  -6   1   3        0.75        1.16      2.74 o 
  -5   1   3        0.03        3.33      2.33 o 
  -4   1   3      178.79      173.76      7.92 o 
  -3   1   3     1166.22     1226.65     18.18 o 
  -2   1   3      697.19      682.01     12.90 o 
  -1   1   3        8.79        8.98      2.58 o 
   0   1   3      272.49      278.27      6.09 o 
   1   1   3       86.46       85.51      5.50 o 
   2   1   3      632.85      689.99     15.03 o 
   3   1   3     1805.26     2020.62     27.69 o 
   4   1   3      128.48      130.05      8.16 o 
   5   1   3        0.02        0.91      3.33 o 
   6   1   3        7.12       11.31      4.24 o 
   7   1   3       30.62       22.70      5.07 o 
   8   1   3        3.40       11.14      4.74 o 
   9   1   3        0.04        5.49      3.41 o 
  10   1   3        7.93        8.90      6.40 o 
 -12   2   3        6.48        2.58      6.73 o 
 -11   2   3        1.92       -2.24      6.32 o 
 -10   2   3        1.25        4.66      4.07 o 
  -9   2   3       11.71        7.65      5.07 o 
  -8   2   3       15.49       14.47      4.49 o 
  -7   2   3       55.78       51.91      5.91 o 
  -6   2   3      272.65      263.18     10.68 o 
  -5   2   3        0.01        0.67      2.91 o 
  -4   2   3      589.95      634.48     14.43 o 
  -3   2   3        0.09        0.50      2.49 o 
  -2   2   3      388.61      398.13     10.30 o 
  -1   2   3       55.92       56.84      4.33 o 
   0   2   3      350.46      331.06      6.83 o 
   1   2   3        2.42        4.41      2.24 o 
   2   2   3      243.22      253.23      9.68 o 
   3   2   3       56.67       50.00      5.57 o 
   4   2   3       31.52       27.94      4.57 o 
   5   2   3        7.20       14.88      3.33 o 
   6   2   3        2.69       -1.66      4.16 o 
   7   2   3        0.00       -4.66      4.66 o 
   8   2   3       11.61       21.20      4.91 o 
   9   2   3        0.23       -4.82      5.57 o 
  10   2   3        1.21       -3.57      6.32 o 
 -12   3   3        0.25        9.56      5.57 o 
 -11   3   3       11.23        8.48      7.07 o 
 -10   3   3        0.87       -3.41      4.82 o 
  -9   3   3       79.91       89.68      8.73 o 
  -8   3   3        2.01        4.82      3.57 o 
  -7   3   3        3.21        3.24      3.49 o 
  -6   3   3       31.10       29.94      4.74 o 
  -5   3   3      582.07      634.76     16.25 o 
  -4   3   3      911.95      968.84     18.54 o 
  -3   3   3     1770.13     1824.61     24.12 o 
  -2   3   3      339.91      355.65     10.37 o 
  -1   3   3        7.81        7.73      3.16 o 
   0   3   3       54.85       53.76      3.38 o 
   1   3   3       32.42       38.43      4.32 o 
   2   3   3      173.63      186.76      8.67 o 
   3   3   3       98.89       94.97      6.74 o 
   4   3   3       52.75       54.82      6.40 o 
   5   3   3       89.24       84.29      7.90 o 
   6   3   3       16.23        7.90      5.40 o 
   7   3   3       40.04       49.89      7.98 o 
   8   3   3       26.47       29.60      7.48 o 
   9   3   3        1.57       -3.24      5.74 o 
  10   3   3        0.25        0.00      4.99 o 
 -12   4   3       10.83       10.64      7.23 o 
 -11   4   3       17.49       17.46      6.90 o 
 -10   4   3      163.80      187.54     13.57 o 
  -9   4   3       48.68       40.83      7.15 o 
  -8   4   3       18.10       21.70      4.82 o 
  -7   4   3       38.46       43.83      5.99 o 
  -6   4   3        0.85       -1.33      3.74 o 
  -5   4   3       76.29       65.90      6.07 o 
  -4   4   3       11.87        7.32      2.74 o 
  -3   4   3       30.21       34.76      3.99 o 
  -2   4   3       47.27       38.60      4.08 o 
  -1   4   3      819.03      799.65     16.42 o 
   0   4   3        9.96       14.41      2.26 o 
   1   4   3      384.02      395.33     12.37 o 
   2   4   3      633.32      518.79     14.59 o 
   3   4   3      313.39      330.12     12.77 o 
   4   4   3       88.20       80.88      7.66 o 
   5   4   3      259.71      245.46     12.67 o 
   6   4   3       62.03       47.49      7.57 o 
   7   4   3       19.34       18.54      5.07 o 
   8   4   3        0.38       26.77      7.32 o 
   9   4   3        0.00        1.66      5.15 o 
 -12   5   3        2.63       10.97      4.99 o 
 -11   5   3        0.44        0.83      5.74 o 
 -10   5   3        0.14       -3.66      5.49 o 
  -9   5   3        2.15       -2.66      4.66 o 
  -8   5   3       49.77       55.56      7.57 o 
  -7   5   3       71.38       61.06      7.32 o 
  -6   5   3       33.67       31.77      5.49 o 
  -5   5   3        3.81        0.83      3.33 o 
  -4   5   3       26.18       28.27      4.24 o 
  -3   5   3      199.36      177.72      8.92 o 
  -2   5   3      381.05      387.40     12.29 o 
  -1   5   3       79.41       87.05      6.41 o 
   0   5   3       54.25       53.71      3.68 o 
   1   5   3       56.96       49.00      5.66 o 
   2   5   3        4.78       10.31      2.66 o 
   3   5   3       68.71       61.56      5.91 o 
   4   5   3       42.10       41.67      6.49 o 
   5   5   3        8.74        6.07      5.15 o 
   6   5   3       26.18       28.27      5.99 o 
   7   5   3        5.64        5.49      5.65 o 
   8   5   3        0.00       -5.57      5.57 o 
   9   5   3        0.00       -2.58      5.40 o 
 -11   6   3       24.80       30.68      6.24 o 
 -10   6   3       10.03       16.13      6.07 o 
  -9   6   3      112.18      144.86     11.57 o 
  -8   6   3      191.11      167.46     13.24 o 
  -7   6   3        0.16       -1.66      3.74 o 
  -6   6   3      267.17      294.51     14.25 o 
  -5   6   3        7.42       11.97      4.41 o 
  -4   6   3       13.89        8.06      3.99 o 
  -3   6   3      237.47      283.06     11.76 o 
  -2   6   3        0.04       -1.16      2.91 o 
  -1   6   3       14.11       20.45      3.82 o 
   0   6   3      988.98     1026.26     15.35 o 
   1   6   3       44.65       52.15      5.74 o 
   2   6   3        4.77        1.75      3.99 o 
   3   6   3        2.20       -2.83      3.91 o 
   4   6   3      533.66      555.77     18.55 o 
   5   6   3      108.49       77.06      8.82 o 
   6   6   3       58.69       69.45      8.82 o 
   7   6   3       73.17       58.47      9.81 o 
   8   6   3        6.29        6.40      5.32 o 
   9   6   3        1.42       -2.66      5.99 o 
 -11   7   3       11.80       25.86      7.15 o 
 -10   7   3        1.07       -2.41      6.07 o 
  -9   7   3        6.54       -1.41      6.82 o 
  -8   7   3       13.36        1.33      6.15 o 
  -7   7   3        3.08        5.40      4.49 o 
  -6   7   3       56.84       49.24      7.57 o 
  -5   7   3      658.97      651.84     19.67 o 
  -4   7   3      402.83      383.75     14.70 o 
  -3   7   3      244.83      237.58     11.67 o 
  -2   7   3       48.37       47.24      5.82 o 
  -1   7   3        8.92        2.58      3.74 o 
   0   7   3      130.87      144.72      6.70 o 
   1   7   3       64.69       57.57      5.99 o 
   2   7   3        9.68       14.47      4.24 o 
   3   7   3       14.66       12.97      5.32 o 
   4   7   3       38.51       34.10      7.07 o 
   5   7   3        0.19        0.00      4.07 o 
   6   7   3        9.30       14.47      4.90 o 
   7   7   3       21.26       29.68      7.57 o 
   8   7   3       26.00       26.94      6.98 o 
 -10   8   3       11.82       -3.41      8.15 o 
  -9   8   3        3.46        4.66      4.66 o 
  -8   8   3       13.01       16.21      5.65 o 
  -7   8   3        0.77        4.49      3.24 o 
  -6   8   3       41.63       44.57      6.74 o 
  -5   8   3       41.48       55.22      6.99 o 
  -4   8   3       22.80       19.71      5.16 o 
  -3   8   3       29.42       32.18      5.16 o 
  -2   8   3      102.24       97.37      7.74 o 
  -1   8   3       35.00       35.43      6.74 o 
   0   8   3       23.00       27.14      3.96 o 
   1   8   3       38.96       39.34      5.90 o 
   2   8   3       29.64       29.27      5.99 o 
   3   8   3        4.53        0.00      4.82 o 
   4   8   3       42.71       46.82      7.65 o 
   5   8   3       19.56       16.13      6.73 o 
   6   8   3        1.30       -3.66      5.15 o 
   7   8   3        2.59       -3.99      6.57 o 
   8   8   3        2.62        4.41      4.74 o 
 -10   9   3        5.99       13.55      5.65 o 
  -9   9   3       19.75       37.08      6.82 o 
  -8   9   3        7.20        8.31      5.15 o 
  -7   9   3       45.03       46.07      7.82 o 
  -6   9   3      278.86      291.91     15.67 o 
  -5   9   3      351.15      347.59     16.76 o 
  -4   9   3      262.96      256.42     13.67 o 
  -3   9   3      207.50      167.76     11.25 o 
  -2   9   3       54.03       58.14      7.24 o 
  -1   9   3      138.23      142.43     10.07 o 
   0   9   3       98.14       94.66      6.21 o 
   1   9   3       51.15       50.40      7.40 o 
   2   9   3        2.68       -1.16      3.74 o 
   3   9   3        2.65       -1.25      5.40 o 
   4   9   3       54.48       52.15      7.82 o 
   5   9   3       40.28       42.66      7.48 o 
   6   9   3       18.12       11.81      6.82 o 
   7   9   3       19.85       19.70      7.48 o 
  -9  10   3        0.15       -2.66      5.49 o 
  -8  10   3        3.23       -1.66      5.49 o 
  -7  10   3        2.08        6.82      5.40 o 
  -6  10   3        7.19       15.55      5.40 o 
  -5  10   3       51.72       46.57      7.24 o 
  -4  10   3       70.52       60.22      8.90 o 
  -3  10   3        0.17        8.56      4.57 o 
  -2  10   3       46.82       50.90      6.74 o 
  -1  10   3      229.04      243.50     13.16 o 
   0  10   3       65.03       64.62     17.47 o 
   1  10   3       15.59       17.38      4.74 o 
   2  10   3       78.71       90.51      9.40 o 
   3  10   3       15.46        8.15      6.24 o 
   4  10   3       20.80       30.51      6.15 o 
   5  10   3       54.95       50.73      8.73 o 
   6  10   3       11.45       19.37      7.40 o 
   7  10   3        0.52        0.91      4.57 o 
  -8  11   3       21.65       31.51      7.40 o 
  -7  11   3        7.63        9.81      6.65 o 
  -6  11   3        0.81       -4.66      5.32 o 
  -5  11   3       21.42       17.46      7.40 o 
  -4  11   3       50.02       62.12      8.15 o 
  -3  11   3       11.21        9.48      5.82 o 
  -2  11   3       10.96        6.65      5.32 o 
  -1  11   3       10.40       13.88      5.74 o 
   0  11   3       13.50       12.43      3.67 o 
   1  11   3       16.53       20.54      6.32 o 
   2  11   3       33.00       41.16      7.48 o 
   3  11   3       96.71       91.01      9.73 o 
   4  11   3        3.03        4.74      4.32 o 
   5  11   3        0.22        0.83      5.90 o 
   6  11   3        0.39        1.83      5.15 o 
  -7  12   3        0.01        0.91      4.90 o 
  -6  12   3        0.78       -5.90      5.90 o 
  -5  12   3        2.50        7.98      5.07 o 
  -4  12   3       18.00       13.05      6.98 o 
  -3  12   3       16.95       13.47      6.32 o 
  -2  12   3       11.63        9.56      5.49 o 
  -1  12   3       60.27       57.80      8.65 o 
   0  12   3       46.36       36.63      9.23 o 
   1  12   3       21.74       23.36      6.15 o 
   2  12   3        5.54        0.75      5.15 o 
   3  12   3       12.36       19.54      6.65 o 
   4  12   3       17.49       13.72      7.48 o 
   5  12   3       15.53        8.23      7.23 o 
  -6  13   3        4.27       -6.48      6.48 o 
  -5  13   3       27.61       23.53      6.90 o 
  -4  13   3       15.34       20.20      6.15 o 
  -3  13   3        9.38       63.18      9.64 o 
  -2  13   3        2.28        0.00      5.99 o 
  -1  13   3        1.25        8.89      4.74 o 
   0  13   3       16.86       17.81      4.32 o 
   1  13   3        7.55       -4.99      6.73 o 
   2  13   3       11.37       15.38      6.32 o 
   3  13   3       10.80       19.54      5.99 o 
  -4  14   3        1.83        4.57      5.90 o 
  -3  14   3        5.94        3.57      5.24 o 
  -2  14   3        4.78       10.64      6.57 o 
  -1  14   3        1.44        8.89      5.15 o 
   0  14   3        7.30       12.94      4.24 o 
   1  14   3        1.85        5.49      4.99 o 
 -12   0   4       17.61       36.50      7.82 o 
 -11   0   4       53.90       60.63      9.56 o 
 -10   0   4       53.84       53.98      7.65 o 
  -9   0   4      392.70      400.20     17.27 o 
  -8   0   4      130.43      127.19      9.91 o 
  -7   0   4       66.63       57.65      5.99 o 
  -6   0   4       57.22       64.39      6.07 o 
  -5   0   4     1651.43     1588.43     25.74 o 
  -4   0   4     3063.09     2985.41     33.57 o 
  -3   0   4       39.43       26.12      4.33 o 
  -2   0   4      458.82      467.43     12.48 o 
  -1   0   4        0.64       -1.83      2.33 o 
   0   0   4       21.06       21.26      2.59 o 
   1   0   4      336.61      349.64     11.94 o 
   2   0   4     3301.01     3424.39     38.20 o 
   3   0   4     2447.01     2430.93     34.37 o 
   4   0   4      770.96      618.30     18.94 o 
   5   0   4       14.91       20.70      4.32 o 
   6   0   4        8.64        9.89      4.90 o 
   7   0   4       12.59        4.16      5.40 o 
   8   0   4       27.69       22.62      5.65 o 
   9   0   4        9.35       13.97      6.98 o 
 -12   1   4        8.06        7.65      7.07 o 
 -11   1   4       18.69       27.35      5.90 o 
 -10   1   4       29.46       33.84      6.74 o 
  -9   1   4       14.03        5.99      5.99 o 
  -8   1   4       16.93       23.45      4.41 o 
  -7   1   4       57.45       73.20      6.49 o 
  -6   1   4        0.06        2.08      3.24 o 
  -5   1   4       58.92       70.71      6.16 o 
  -4   1   4      924.21      875.19     18.11 o 
  -3   1   4        5.00        8.81      2.66 o 
  -2   1   4      104.71      100.75      6.24 o 
  -1   1   4      333.94      361.00     11.11 o 
   0   1   4        0.08        2.23      1.85 o 
   1   1   4       39.32       41.25      4.82 o 
   2   1   4      347.12      333.75     12.19 o 
   3   1   4       11.65       17.21      4.41 o 
   4   1   4        2.16        0.00      4.74 o 
   5   1   4        1.73       -1.08      4.16 o 
   6   1   4       20.49        6.15      5.82 o 
   7   1   4       36.63       34.84      7.73 o 
   8   1   4        7.72        4.66      4.66 o 
   9   1   4        1.34        0.00      6.82 o 
 -12   2   4        0.10        6.90      4.90 o 
 -11   2   4       18.46       26.94      6.24 o 
 -10   2   4        9.02       10.97      6.24 o 
  -9   2   4        7.93        5.49      5.49 o 
  -8   2   4       45.86       48.82      6.49 o 
  -7   2   4      212.58      215.46     11.58 o 
  -6   2   4      206.16      197.99     10.58 o 
  -5   2   4      400.29      462.90     14.54 o 
  -4   2   4      294.40      319.60     11.44 o 
  -3   2   4      237.03      254.51     10.01 o 
  -2   2   4        7.54       12.30      3.57 o 
  -1   2   4      187.94      194.83      8.67 o 
   0   2   4       12.12       17.39      7.15 o 
   1   2   4      434.03      432.99     12.96 o 
   2   2   4      167.97      163.61      9.41 o 
   3   2   4       80.10       91.94      7.24 o 
   4   2   4       82.34       80.37      7.65 o 
   5   2   4       20.52       25.69      5.40 o 
   6   2   4        6.04        3.16      4.82 o 
   7   2   4        1.19       -3.57      4.66 o 
   8   2   4        2.57       -5.82      5.82 o 
   9   2   4        0.00        0.91      5.82 o 
 -12   3   4        0.00       -3.49      5.40 o 
 -11   3   4       10.51        7.81      5.99 o 
 -10   3   4       38.11       40.00      7.15 o 
  -9   3   4        2.12        0.00      5.07 o 
  -8   3   4       38.39       30.19      6.57 o 
  -7   3   4      263.02      281.08     13.59 o 
  -6   3   4       33.69       38.42      5.41 o 
  -5   3   4       30.60       35.18      4.99 o 
  -4   3   4      312.07      327.63     12.02 o 
  -3   3   4       21.91       25.36      5.07 o 
  -2   3   4      446.51      486.08     13.30 o 
  -1   3   4       61.49       81.21      6.16 o 
   0   3   4      167.24      191.15      6.45 o 
   1   3   4        1.12        2.66      2.91 o 
   2   3   4       30.92       43.41      4.57 o 
   3   3   4        1.86        0.00      3.74 o 
   4   3   4      134.58      132.44      9.49 o 
   5   3   4       12.21       15.55      4.57 o 
   6   3   4       17.82       18.04      4.91 o 
   7   3   4        8.12       -0.75      6.07 o 
   8   3   4       10.99       12.89      6.15 o 
   9   3   4        0.14        3.57      5.65 o 
 -12   4   4        1.50       -2.66      4.66 o 
 -11   4   4        4.34        0.83      4.90 o 
 -10   4   4        6.10        1.41      4.07 o 
  -9   4   4       48.85       43.41      7.32 o 
  -8   4   4      137.33      119.78     10.82 o 
  -7   4   4       29.56       25.03      5.40 o 
  -6   4   4       31.34       28.27      5.16 o 
  -5   4   4      282.10      311.77     12.68 o 
  -4   4   4        5.99        0.75      3.41 o 
  -3   4   4       84.86       95.70      6.66 o 
  -2   4   4       34.93       35.01      5.16 o 
  -1   4   4       42.12       49.07      5.07 o 
   0   4   4      141.21      149.41      5.91 o 
   1   4   4      274.47      249.98     11.01 o 
   2   4   4       78.34       71.97      6.91 o 
   3   4   4        9.87        7.23      4.82 o 
   4   4   4      125.89      144.74     10.32 o 
   5   4   4       11.77       16.71      4.99 o 
   6   4   4        9.55        7.32      5.32 o 
   7   4   4        0.23        2.24      5.32 o 
   8   4   4        0.45        4.16      5.99 o 
   9   4   4        2.42        0.91      6.07 o 
 -11   5   4        0.42       -4.16      5.82 o 
 -10   5   4        1.05        2.24      3.91 o 
  -9   5   4       33.49       37.17      7.40 o 
  -8   5   4        0.32       -3.08      4.49 o 
  -7   5   4        7.01       12.14      4.66 o 
  -6   5   4      376.86      395.16     15.77 o 
  -5   5   4        1.89        1.83      3.49 o 
  -4   5   4        0.06        9.06      2.49 o 
  -3   5   4      111.53      113.71      7.66 o 
  -2   5   4        6.18        2.00      3.08 o 
  -1   5   4      394.29      419.69     14.12 o 
   0   5   4        0.30       -2.23      2.23 o 
   1   5   4        9.54       10.89      3.41 o 
   2   5   4        0.03        4.66      3.16 o 
   3   5   4       18.31       12.80      4.91 o 
   4   5   4      254.85      241.66     12.92 o 
   5   5   4        0.69       -4.99      4.99 o 
   6   5   4        9.16        4.82      6.15 o 
   7   5   4        1.48       -3.08      5.74 o 
   8   5   4        3.33       11.14      5.57 o 
 -11   6   4        2.95       -6.07      6.65 o 
 -10   6   4       16.55       18.04      6.32 o 
  -9   6   4       32.47       29.10      5.99 o 
  -8   6   4       24.66       25.78      4.91 o 
  -7   6   4        1.86       -3.49      3.82 o 
  -6   6   4       11.53        6.48      4.91 o 
  -5   6   4       36.94       39.83      5.32 o 
  -4   6   4        2.37        0.50      3.49 o 
  -3   6   4       25.64       29.52      4.66 o 
  -2   6   4       11.02       14.47      4.07 o 
  -1   6   4       25.20       25.44      5.49 o 
   0   6   4       13.47        8.20      2.96 o 
   1   6   4       66.62       57.90      6.66 o 
   2   6   4       83.71       91.77      7.90 o 
   3   6   4       15.65       25.27      4.74 o 
   4   6   4       37.92       49.81      7.48 o 
   5   6   4        0.14       -4.74      4.74 o 
   6   6   4        1.66        6.57      4.16 o 
   7   6   4        0.53       -2.41      4.99 o 
   8   6   4        0.25       -6.73      6.73 o 
 -11   7   4        1.01        2.74      5.65 o 
 -10   7   4        0.26        2.49      5.49 o 
  -9   7   4       21.50        4.49      4.49 o 
  -8   7   4        4.18       -5.15      5.15 o 
  -7   7   4       20.61       17.54      5.24 o 
  -6   7   4      306.78      313.13     14.51 o 
  -5   7   4       32.88       25.45      5.07 o 
  -4   7   4       61.65       63.97      7.57 o 
  -3   7   4       11.09       15.71      4.91 o 
  -2   7   4       74.56       72.96      6.99 o 
  -1   7   4      137.78      154.60      9.66 o 
   0   7   4       70.38       65.82      4.99 o 
   1   7   4       39.92       46.65      6.24 o 
   2   7   4        0.59        1.08      3.66 o 
   3   7   4       37.91       28.94      6.99 o 
   4   7   4        0.19       -0.67      3.08 o 
   5   7   4       45.24       38.42      6.90 o 
   6   7   4       31.87       26.77      9.15 o 
   7   7   4        5.74        4.24      5.74 o 
 -10   8   4        5.22        2.58      5.82 o 
  -9   8   4       12.74        5.57      5.90 o 
  -8   8   4        1.56        0.75      5.07 o 
  -7   8   4        5.66       -2.00      4.82 o 
  -6   8   4        1.24       -0.67      4.32 o 
  -5   8   4       74.44       81.27      8.90 o 
  -4   8   4       12.90       11.22      4.66 o 
  -3   8   4       12.26        9.73      4.99 o 
  -2   8   4        0.15       -4.24      4.24 o 
  -1   8   4       29.77       31.52      5.49 o 
   0   8   4        1.54        1.25      2.27 o 
   1   8   4        0.09       -1.16      3.33 o 
   2   8   4        0.87       -3.57      5.24 o 
   3   8   4       27.16       36.34      6.57 o 
   4   8   4       10.23       10.97      5.49 o 
   5   8   4        0.48        1.50      5.24 o 
   6   8   4        5.10        1.66      4.16 o 
   7   8   4        0.13       -6.23      6.23 o 
 -10   9   4        9.91       11.89      6.82 o 
  -9   9   4        0.44        0.83      5.90 o 
  -8   9   4        1.61        2.33      5.57 o 
  -7   9   4       10.06        5.07      5.65 o 
  -6   9   4       11.41       11.56      5.99 o 
  -5   9   4        0.37        7.07      4.41 o 
  -4   9   4       26.39       29.52      5.99 o 
  -3   9   4        9.54        7.73      5.65 o 
  -2   9   4        0.79        5.90      3.74 o 
  -1   9   4        1.58       -4.99      4.99 o 
   0   9   4        9.42       12.88      4.53 o 
   1   9   4       12.97        6.82      5.24 o 
   2   9   4       33.72       35.76      6.40 o 
   3   9   4        3.74       -3.49      4.49 o 
   4   9   4        9.34       11.81      5.90 o 
   5   9   4        5.15        8.73      6.73 o 
   6   9   4        0.00        2.58      5.40 o 
  -9  10   4       11.38       16.21      6.24 o 
  -8  10   4        2.82        1.66      5.57 o 
  -7  10   4       10.59       13.30      5.74 o 
  -6  10   4       24.09       20.62      6.65 o 
  -5  10   4       69.00       70.78      8.90 o 
  -4  10   4       51.03       64.62      9.15 o 
  -3  10   4       92.90       97.59      9.73 o 
  -2  10   4        0.91        6.48      3.41 o 
  -1  10   4        0.18       -3.91      5.24 o 
   0  10   4        1.73        1.76      3.36 o 
   1  10   4       13.67       18.29      5.40 o 
   2  10   4        0.02        0.00      4.90 o 
   3  10   4        0.80       -3.74      4.90 o 
   4  10   4        0.01        5.57      4.41 o 
   5  10   4       11.84       23.86      6.48 o 
   6  10   4        4.72        2.74      6.15 o 
  -8  11   4        1.03        2.66      4.66 o 
  -7  11   4        0.00       -3.41      5.57 o 
  -6  11   4        0.00        9.56      5.57 o 
  -5  11   4        0.01        0.00      4.16 o 
  -4  11   4        1.28       -4.41      6.98 o 
  -3  11   4        8.95        2.16      6.24 o 
  -2  11   4       33.56       30.52      7.40 o 
  -1  11   4       11.32       13.55      5.24 o 
   0  11   4        0.63       -3.93      3.93 o 
   1  11   4       20.88       26.77      6.07 o 
   2  11   4        3.84       10.06      5.40 o 
   3  11   4        4.32       -7.23      7.23 o 
   4  11   4       15.74       17.13      7.07 o 
   5  11   4        9.31        7.32      7.15 o 
  -7  12   4        0.82        0.91      5.57 o 
  -6  12   4        0.08       -5.90      5.90 o 
  -5  12   4       59.92       61.63      8.98 o 
  -4  12   4       45.28       33.01      8.98 o 
  -3  12   4        0.60       -3.91      6.15 o 
  -2  12   4       16.60       17.13      7.32 o 
  -1  12   4        3.86        1.58      4.82 o 
   0  12   4       44.93       35.10      6.29 o 
   1  12   4       35.49       23.53      9.31 o 
   2  12   4        1.43        3.33      4.49 o 
   3  12   4        4.22        2.66      5.49 o 
  -5  13   4        1.29       -2.74      7.15 o 
  -4  13   4        0.76        0.00      5.24 o 
  -3  13   4       45.84       64.70     10.23 o 
  -2  13   4       26.86       43.57      7.73 o 
  -1  13   4       22.54       35.92      6.65 o 
   0  13   4        2.25        5.72      4.07 o 
   1  13   4        2.90        9.73      6.48 o 
   2  13   4       13.52       13.72      6.15 o 
 -12   1   5        2.92        7.90      4.57 o 
 -11   1   5        2.15       -1.58      5.65 o 
 -10   1   5       33.36       31.93      6.82 o 
  -9   1   5        0.87        7.65      4.41 o 
  -8   1   5        6.12        5.15      4.57 o 
  -7   1   5        7.65        7.23      5.15 o 
  -6   1   5       40.53       36.43      5.66 o 
  -5   1   5       99.81      113.69      8.07 o 
  -4   1   5       19.54       22.87      4.99 o 
  -3   1   5       24.15       28.11      4.99 o 
  -2   1   5       44.41       57.81      5.24 o 
  -1   1   5      468.88      471.55     14.55 o 
   0   1   5       38.39       43.35      3.94 o 
   1   1   5       63.76       68.22      6.90 o 
   2   1   5      139.85      136.95      8.91 o 
   3   1   5       32.36       43.82      5.99 o 
   4   1   5       69.14       69.87      8.98 o 
   5   1   5       65.15       52.57      7.98 o 
   6   1   5       20.77       29.27      6.24 o 
   7   1   5        7.27        6.32      6.57 o 
   8   1   5        0.27       -0.91      5.24 o 
 -12   2   5        1.79        2.66      5.49 o 
 -11   2   5        5.28        0.83      5.57 o 
 -10   2   5        4.22        8.65      4.32 o 
  -9   2   5        0.04        3.24      4.41 o 
  -8   2   5        2.17        0.00      4.99 o 
  -7   2   5        2.21       -4.32      4.32 o 
  -6   2   5        0.02       -1.00      3.66 o 
  -5   2   5      173.55      166.59      9.83 o 
  -4   2   5        0.11        1.25      2.99 o 
  -3   2   5      117.39      113.89      7.91 o 
  -2   2   5      109.63       99.98      7.08 o 
  -1   2   5       87.70       95.87      6.66 o 
   0   2   5        3.24        3.86      2.05 o 
   1   2   5        8.47       11.64      3.66 o 
   2   2   5       18.53       15.05      4.49 o 
   3   2   5       97.73       97.36      8.24 o 
   4   2   5       40.01       28.77      5.99 o 
   5   2   5        1.17        8.48      4.82 o 
   6   2   5        0.14        2.91      5.24 o 
   7   2   5        3.09        3.24      6.07 o 
   8   2   5        0.02       -2.66      6.32 o 
 -12   3   5        3.55       -1.83      6.82 o 
 -11   3   5        6.98        4.90      5.65 o 
 -10   3   5        0.68        2.91      3.91 o 
  -9   3   5       14.80       18.54      6.24 o 
  -8   3   5        5.62        7.81      5.90 o 
  -7   3   5       30.37       37.67      6.49 o 
  -6   3   5       16.69       12.97      5.40 o 
  -5   3   5        4.22        4.16      4.16 o 
  -4   3   5       39.65       32.27      5.66 o 
  -3   3   5      456.36      471.57     15.30 o 
  -2   3   5      555.74      579.70     16.65 o 
  -1   3   5      125.17      119.14      8.24 o 
   0   3   5       42.39       55.13      4.29 o 
   1   3   5       19.78       13.97      4.24 o 
   2   3   5       11.27        6.98      4.49 o 
   3   3   5       69.63       71.29      7.82 o 
   4   3   5        4.34        3.66      4.16 o 
   5   3   5       24.00       22.62      6.24 o 
   6   3   5       10.39        7.40      6.15 o 
   7   3   5        3.39        7.32      4.66 o 
   8   3   5        5.54        9.98      6.57 o 
 -12   4   5        0.24        8.31      4.74 o 
 -11   4   5        0.99       -4.57      4.57 o 
 -10   4   5        1.00        0.00      5.24 o 
  -9   4   5       65.70       67.70      9.23 o 
  -8   4   5      146.91      149.33     10.90 o 
  -7   4   5        2.62        6.23      4.57 o 
  -6   4   5       53.53       52.32      7.57 o 
  -5   4   5        4.65        3.41      3.99 o 
  -4   4   5        7.55        5.57      4.24 o 
  -3   4   5       51.72       41.84      6.24 o 
  -2   4   5      131.77      131.21      8.74 o 
  -1   4   5        0.33        3.99      2.99 o 
   0   4   5       24.34       20.65      3.23 o 
   1   4   5       56.23       55.73      6.49 o 
   2   4   5       15.13       14.13      4.91 o 
   3   4   5      312.33      331.25     15.26 o 
   4   4   5        0.24        0.00      4.82 o 
   5   4   5       14.14        8.23      5.82 o 
   6   4   5        0.01        2.24      5.07 o 
   7   4   5        0.01       -6.07      6.07 o 
 -11   5   5        2.85        9.48      5.49 o 
 -10   5   5        0.58        0.00      5.40 o 
  -9   5   5        1.95       -1.41      4.82 o 
  -8   5   5        0.07        9.73      4.32 o 
  -7   5   5       12.65       14.30      5.49 o 
  -6   5   5       82.54      103.25      8.82 o 
  -5   5   5       31.30       31.52      5.24 o 
  -4   5   5        4.48        2.00      4.49 o 
  -3   5   5        0.92        0.91      3.16 o 
  -2   5   5       25.53       16.05      4.74 o 
  -1   5   5       94.42       94.86      7.82 o 
   0   5   5       46.25       47.50      4.70 o 
   1   5   5        0.21        2.58      4.16 o 
   2   5   5        0.46        1.08      4.41 o 
   3   5   5        0.42        4.82      4.90 o 
   4   5   5       11.27        6.57      5.90 o 
   5   5   5        4.09        0.00      5.57 o 
   6   5   5        0.24        7.81      4.57 o 
   7   5   5        2.94        0.83      5.65 o 
 -11   6   5        3.51       12.47      5.07 o 
 -10   6   5        0.10        4.07      5.90 o 
  -9   6   5        0.01        0.75      5.82 o 
  -8   6   5       27.27       24.61      6.49 o 
  -7   6   5      173.22      173.01     12.65 o 
  -6   6   5       48.58       46.99      6.15 o 
  -5   6   5       81.91       82.95      8.32 o 
  -4   6   5      189.68      195.06     12.24 o 
  -3   6   5       39.77       38.92      5.82 o 
  -2   6   5        0.11       -1.00      4.24 o 
  -1   6   5       47.65       46.74      7.65 o 
   0   6   5        2.74       -0.20      2.64 o 
   1   6   5       34.47       32.18      5.74 o 
   2   6   5      312.28      358.65     15.84 o 
   3   6   5       64.85       83.68      9.48 o 
   4   6   5       72.83       65.96      9.07 o 
   5   6   5        2.53       10.47      5.32 o 
   6   6   5        7.93       14.71      5.99 o 
   7   6   5        0.01        0.91      6.32 o 
 -10   7   5        0.38        5.99      4.74 o 
  -9   7   5       14.91        8.65      5.99 o 
  -8   7   5        0.22       -1.41      5.74 o 
  -7   7   5        0.72        3.33      4.32 o 
  -6   7   5        3.51        7.56      4.82 o 
  -5   7   5       25.48       30.27      5.74 o 
  -4   7   5      235.08      219.12     13.91 o 
  -3   7   5      306.29      313.82     15.09 o 
  -2   7   5      164.15      165.27     11.49 o 
  -1   7   5       34.19       41.08      6.57 o 
   0   7   5       18.36       16.51      3.40 o 
   1   7   5       11.92       16.71      4.74 o 
   2   7   5        6.01        8.23      3.82 o 
   3   7   5       20.30       20.87      5.74 o 
   4   7   5        4.54        0.75      4.74 o 
   5   7   5        3.12        3.91      4.24 o 
   6   7   5        1.85       -7.23      7.23 o 
 -10   8   5       10.50       12.55      8.31 o 
  -9   8   5        1.47        5.82      5.07 o 
  -8   8   5       10.26        9.23      5.65 o 
  -7   8   5        3.18        6.48      4.82 o 
  -6   8   5       13.36       14.80      5.65 o 
  -5   8   5       11.07       -1.25      6.24 o 
  -4   8   5        8.58       12.97      5.74 o 
  -3   8   5        7.19        9.06      4.07 o 
  -2   8   5        3.02        4.16      4.16 o 
  -1   8   5       19.35       28.35      5.07 o 
   0   8   5       17.76       18.11      3.89 o 
   1   8   5       10.34        1.33      5.57 o 
   2   8   5       37.42       45.32      7.40 o 
   3   8   5        7.97        0.75      5.65 o 
   4   8   5        3.74        0.75      4.66 o 
   5   8   5        1.35        2.49      4.74 o 
   6   8   5        0.12       -5.40      6.98 o 
  -9   9   5        0.60        6.98      7.23 o 
  -8   9   5        0.17       -5.15      5.15 o 
  -7   9   5        2.91        0.00      4.99 o 
  -6   9   5       14.93       16.71      6.40 o 
  -5   9   5      227.93      215.96     13.91 o 
  -4   9   5      184.49      219.89     14.15 o 
  -3   9   5      223.00      202.89     14.16 o 
  -2   9   5       96.40       92.52      9.82 o 
  -1   9   5       55.20       45.91      7.98 o 
   0   9   5       15.30       12.57      4.70 o 
   1   9   5       93.64       73.71     10.07 o 
   2   9   5       14.99        5.82      6.98 o 
   3   9   5        0.50        9.23      3.74 o 
   4   9   5        0.00       -2.49      5.90 o 
   5   9   5        8.17       11.47      6.15 o 
  -8  10   5        0.00        1.75      4.90 o 
  -7  10   5        3.04       -0.83      5.99 o 
  -6  10   5        2.18        3.91      5.74 o 
  -5  10   5        1.01        3.74      5.49 o 
  -4  10   5       23.37       20.37      7.73 o 
  -3  10   5       19.55       26.36      6.32 o 
  -2  10   5        4.75        4.24      4.57 o 
  -1  10   5       12.59       16.46      5.74 o 
   0  10   5       83.36       84.00      7.32 o 
   1  10   5       43.02       39.92      8.81 o 
   2  10   5        3.84        8.65      5.07 o 
   3  10   5       12.14        0.83      7.90 o 
   4  10   5        7.22       16.71      6.48 o 
  -7  11   5        4.02        8.90      5.57 o 
  -6  11   5        3.32        5.90      6.57 o 
  -5  11   5       11.08       18.71      7.90 o 
  -4  11   5       31.60       36.34      7.90 o 
  -3  11   5       16.42        6.98      6.15 o 
  -2  11   5        1.81        5.40      5.74 o 
  -1  11   5       18.57       24.11      7.90 o 
   0  11   5        0.37        2.82      4.36 o 
   1  11   5        8.29       14.63      5.65 o 
   2  11   5       27.77       34.75      7.40 o 
   3  11   5        5.59       12.47      5.90 o 
  -6  12   5        3.91       -5.49      6.73 o 
  -5  12   5        0.07        6.15      6.15 o 
  -4  12   5        4.41       -4.32      5.65 o 
  -3  12   5        4.48        6.73      6.32 o 
  -2  12   5        0.13       -2.49      5.99 o 
  -1  12   5        6.77       10.14      5.49 o 
   0  12   5       15.23       12.51      6.44 o 
   1  12   5       15.08       17.71      7.57 o 
   2  12   5       12.90       20.12      6.98 o 
  -3  13   5       11.88       11.06      7.48 o 
  -2  13   5        8.32        6.40      7.81 o 
  -1  13   5        0.02        6.40      5.15 o 
 -12   0   6        2.07       -1.83      6.15 o 
 -11   0   6       22.00       22.37      6.90 o 
 -10   0   6       33.68       52.72      7.98 o 
  -9   0   6      116.82      112.58     10.82 o 
  -8   0   6      127.81      141.98     10.65 o 
  -7   0   6      574.67      555.62     20.23 o 
  -6   0   6       29.20       27.44      5.49 o 
  -5   0   6      392.26      354.73     15.11 o 
  -4   0   6       93.43       85.38      7.57 o 
  -3   0   6        8.30       18.46      4.24 o 
  -2   0   6       60.58       63.88      6.41 o 
  -1   0   6       66.78       51.66      6.90 o 
   0   0   6        9.23       18.56      3.78 o 
   1   0   6        1.33        5.90      3.91 o 
   2   0   6       24.49       34.34      6.24 o 
   3   0   6      143.80      127.93     10.15 o 
   4   0   6      543.00      536.88     21.46 o 
   5   0   6       84.53      101.82     10.73 o 
   6   0   6       18.45       13.05      6.57 o 
   7   0   6        2.28       -2.66      6.82 o 
 -12   1   6        0.56       -0.91      5.40 o 
 -11   1   6        3.67        4.16      5.32 o 
 -10   1   6       11.24       15.88      5.74 o 
  -9   1   6       32.49       25.53      7.40 o 
  -8   1   6       13.07        5.65      5.24 o 
  -7   1   6       15.87       12.22      4.82 o 
  -6   1   6        6.05        9.73      4.99 o 
  -5   1   6       52.54       49.99      6.57 o 
  -4   1   6       33.35       33.68      5.41 o 
  -3   1   6       84.77       70.14      6.57 o 
  -2   1   6       49.57       46.66      6.07 o 
  -1   1   6       41.89       44.24      6.82 o 
   0   1   6       42.39       41.92      7.82 o 
   1   1   6       14.53       21.95      4.74 o 
   2   1   6        9.14        6.90      4.91 o 
   3   1   6       42.24       29.94      7.15 o 
   4   1   6       16.71       21.12      6.48 o 
   5   1   6        0.23        2.24      5.90 o 
   6   1   6        0.36       -6.73      6.73 o 
   7   1   6        2.75        0.91      5.49 o 
 -12   2   6        1.37        0.00      5.07 o 
 -11   2   6        0.59       -6.98      6.98 o 
 -10   2   6       22.27       33.67      6.57 o 
  -9   2   6        9.55        2.83      5.82 o 
  -8   2   6       13.52        9.64      5.57 o 
  -7   2   6       24.89       13.55      6.15 o 
  -6   2   6      370.16      341.30     15.77 o 
  -5   2   6       16.62       15.05      4.41 o 
  -4   2   6        0.06        5.49      2.66 o 
  -3   2   6        0.95        5.32      3.57 o 
  -2   2   6        6.71       11.22      4.57 o 
  -1   2   6        0.55        2.99      3.82 o 
   0   2   6       14.19       14.23      3.82 o 
   1   2   6        0.05        0.00      3.82 o 
   2   2   6       42.89       46.24      6.90 o 
   3   2   6       46.72       55.05      7.65 o 
   4   2   6        1.73       -2.74      5.15 o 
   5   2   6       17.34       23.45      6.48 o 
   6   2   6        1.20        2.49      5.90 o 
   7   2   6        1.39       -6.48      6.48 o 
 -11   3   6        2.28       -6.07      6.07 o 
 -10   3   6       13.70        3.91      6.57 o 
  -9   3   6        8.10       14.30      3.99 o 
  -8   3   6       17.59       19.04      5.99 o 
  -7   3   6       11.68        3.08      5.32 o 
  -6   3   6      214.65      220.74     12.74 o 
  -5   3   6       13.19        7.48      4.99 o 
  -4   3   6       76.60       79.78      7.99 o 
  -3   3   6       15.15        9.06      4.07 o 
  -2   3   6       96.90      108.26      8.74 o 
  -1   3   6       13.93       16.88      4.66 o 
   0   3   6       37.88       38.07      4.75 o 
   1   3   6       47.24       40.50      7.40 o 
   2   3   6        0.58       -5.40      5.40 o 
   3   3   6       20.03       13.64      7.15 o 
   4   3   6        0.16        2.83      4.74 o 
   5   3   6       10.82        7.73      5.90 o 
   6   3   6       22.32       27.02      6.32 o 
 -11   4   6        0.23       -2.66      6.23 o 
 -10   4   6        1.21       11.97      3.08 o 
  -9   4   6        3.00        7.32      3.91 o 
  -8   4   6       48.84       50.15      8.15 o 
  -7   4   6       43.27       14.47      7.48 o 
  -6   4   6      114.43      147.88     10.57 o 
  -5   4   6        0.22       -1.66      4.82 o 
  -4   4   6       83.22       70.97      8.15 o 
  -3   4   6        7.65        3.66      3.91 o 
  -2   4   6        2.08        4.74      3.74 o 
  -1   4   6       22.32       21.45      5.65 o 
   0   4   6       24.01       22.93      4.26 o 
   1   4   6        0.40        1.75      4.16 o 
   2   4   6       38.83       40.50      7.57 o 
   3   4   6       10.30       10.72      5.82 o 
   4   4   6        9.68        8.73      5.32 o 
   5   4   6        9.02       -0.75      6.40 o 
   6   4   6        4.49       -6.07      7.32 o 
 -11   5   6        1.83       -0.91      7.23 o 
 -10   5   6       16.30       19.87      7.82 o 
  -9   5   6        8.81       12.22      5.15 o 
  -8   5   6        0.30       -0.75      4.82 o 
  -7   5   6       30.27       24.95      8.40 o 
  -6   5   6        5.09        4.32      5.49 o 
  -5   5   6      118.60      111.02      9.74 o 
  -4   5   6       12.87        5.07      5.65 o 
  -3   5   6       15.89       13.88      5.65 o 
  -2   5   6        8.45        2.74      5.24 o 
  -1   5   6       16.71       15.21      4.91 o 
   0   5   6       40.12       52.53      5.41 o 
   1   5   6        4.28        4.90      4.32 o 
   2   5   6       52.23       58.55      8.32 o 
   3   5   6       18.43       12.55      5.90 o 
   4   5   6        0.00        9.81      4.90 o 
   5   5   6        6.78        7.40      6.48 o 
   6   5   6        5.57        2.66      6.40 o 
 -10   6   6        0.61        4.32      6.57 o 
  -9   6   6       14.12       12.72      7.15 o 
  -8   6   6       41.32       42.83      6.90 o 
  -7   6   6       17.02       13.80      5.15 o 
  -6   6   6       15.66        8.48      5.57 o 
  -5   6   6        0.44       -5.57      5.57 o 
  -4   6   6        7.29        9.06      4.99 o 
  -3   6   6        2.06       -0.58      3.82 o 
  -2   6   6        9.77       13.55      4.74 o 
  -1   6   6       15.93       22.78      6.32 o 
   0   6   6        3.43        6.95      4.61 o 
   1   6   6        1.67       -1.33      5.15 o 
   2   6   6        7.82       10.31      5.15 o 
   3   6   6        4.26        9.48      5.74 o 
   4   6   6        2.31        2.33      5.65 o 
   5   6   6        1.21        2.58      6.07 o 
 -10   7   6        0.76       -5.74      5.74 o 
  -9   7   6        7.16        9.14      6.07 o 
  -8   7   6        0.02       -3.08      5.49 o 
  -7   7   6        1.30       -2.16      5.24 o 
  -6   7   6        1.96        0.67      5.15 o 
  -5   7   6      188.84      188.17     12.74 o 
  -4   7   6       25.62       28.27      5.49 o 
  -3   7   6        4.47        3.82      5.15 o 
  -2   7   6       28.29       31.51      7.32 o 
  -1   7   6        0.83        3.82      4.41 o 
   0   7   6        9.36        5.74      4.16 o 
   1   7   6        7.91        6.90      5.74 o 
   2   7   6       43.12       41.99      7.90 o 
   3   7   6        1.32       -4.90      4.90 o 
   4   7   6        3.88        5.74      6.15 o 
   5   7   6        1.60       -3.57      5.07 o 
  -9   8   6        7.76       16.63      6.15 o 
  -8   8   6        2.16       -3.33      5.49 o 
  -7   8   6       18.26       30.18      6.40 o 
  -6   8   6       32.19       42.74      7.40 o 
  -5   8   6        0.18       -5.32      5.32 o 
  -4   8   6       10.51        6.90      6.24 o 
  -3   8   6        2.61        0.00      4.99 o 
  -2   8   6        2.75        2.74      4.32 o 
  -1   8   6        0.05        4.07      5.07 o 
   0   8   6        2.05       -5.61      5.61 o 
   1   8   6       16.75       19.04      6.07 o 
   2   8   6        0.49        9.98      5.40 o 
   3   8   6        0.00       -4.07      6.98 o 
   4   8   6        1.81        6.98      6.15 o 
  -8   9   6        4.82        3.49      5.90 o 
  -7   9   6        0.15        2.49      5.57 o 
  -6   9   6       20.21       21.28      7.32 o 
  -5   9   6        0.01       11.39      3.91 o 
  -4   9   6       10.30        9.64      5.74 o 
  -3   9   6        0.69       -1.41      5.82 o 
  -2   9   6        0.56        9.48      4.74 o 
  -1   9   6        2.47        7.40      4.66 o 
   0   9   6        0.03        2.17      3.89 o 
   1   9   6        0.04       -2.33      4.90 o 
   2   9   6        5.91        5.74      6.07 o 
   3   9   6        5.09        3.49      5.07 o 
   4   9   6        0.60       -7.40      7.73 o 
  -7  10   6       20.31       19.37      6.73 o 
  -6  10   6       43.57       48.15      9.15 o 
  -5  10   6        0.74       -6.57      6.57 o 
  -4  10   6        0.19        0.83      5.57 o 
  -3  10   6        3.57       -7.32      7.32 o 
  -2  10   6        6.32       -2.33      6.82 o 
  -1  10   6        4.17        0.83      6.82 o 
   0  10   6        2.36        5.80      5.28 o 
   1  10   6        0.44        3.33      3.91 o 
   2  10   6        4.65       -6.15      7.40 o 
   3  10   6        9.27        4.57      8.06 o 
  -6  11   6        0.05        8.15      6.07 o 
  -5  11   6        0.06        5.24      4.82 o 
  -4  11   6        0.00        4.32      5.90 o 
  -3  11   6        0.10        0.83      6.32 o 
  -2  11   6        2.35        7.65      4.41 o 
  -1  11   6        5.37        7.73      6.82 o 
   0  11   6        5.92        3.56      4.46 o 
   1  11   6        0.35        0.91      4.99 o 
  -3  12   6        0.75       -0.91      6.32 o 
  -2  12   6        8.11        9.14      5.82 o 
 -11   1   7        6.39        0.00      7.23 o 
 -10   1   7        1.58        1.66      6.73 o 
  -9   1   7        4.96       12.05      6.57 o 
  -8   1   7        1.37       -2.08      5.57 o 
  -7   1   7        5.43        9.23      5.65 o 
  -6   1   7       40.69       54.80      6.40 o 
  -5   1   7        4.88        6.57      4.99 o 
  -4   1   7        0.51       -0.58      3.99 o 
  -3   1   7       11.16        9.15      5.15 o 
  -2   1   7       65.14       41.51      8.23 o 
  -1   1   7       27.77       23.03      7.32 o 
   0   1   7       14.26       16.02      5.82 o 
   1   1   7        2.13        3.24      4.99 o 
   2   1   7        4.48        7.56      5.82 o 
   3   1   7        8.59        6.65      5.82 o 
   4   1   7        4.94        0.00      6.73 o 
   5   1   7        0.03       -0.83      5.57 o 
 -11   2   7        1.76        4.49      5.32 o 
 -10   2   7        1.25        5.74      4.57 o 
  -9   2   7        0.01       -1.50      4.49 o 
  -8   2   7        3.41       -2.16      6.40 o 
  -7   2   7        3.29        2.66      4.49 o 
  -6   2   7        0.03       13.88      4.57 o 
  -5   2   7        0.59        3.66      4.66 o 
  -4   2   7       22.68       24.20      6.07 o 
  -3   2   7        0.15       -2.91      4.99 o 
  -2   2   7        9.01       11.72      4.82 o 
  -1   2   7       73.09       61.72      7.90 o 
   0   2   7        2.55        5.00      5.90 o 
   1   2   7       10.68        9.14      5.65 o 
   2   2   7        6.38        2.83      5.82 o 
   3   2   7        0.36       12.64      5.40 o 
   4   2   7       13.37        8.06      5.07 o 
   5   2   7       15.53       23.53      6.57 o 
 -11   3   7        0.13       -6.48      6.48 o 
 -10   3   7        0.61        0.00      6.48 o 
  -9   3   7        0.76       -2.33      5.90 o 
  -8   3   7        0.23       -0.75      5.82 o 
  -7   3   7        1.20       -1.33      4.90 o 
  -6   3   7        6.78        0.67      6.57 o 
  -5   3   7        0.01       -3.74      4.57 o 
  -4   3   7        7.35       -3.66      5.90 o 
  -3   3   7        1.07        6.57      4.57 o 
  -2   3   7       90.43       85.53      9.15 o 
  -1   3   7       65.34       47.99      8.15 o 
   0   3   7       26.72       31.32      5.07 o 
   1   3   7       29.19       32.84      7.15 o 
   2   3   7        8.54       12.80      5.74 o 
   3   3   7        0.00        4.57      5.57 o 
   4   3   7        1.03       -0.83      5.24 o 
   5   3   7        5.70       14.22      6.40 o 
 -10   4   7        1.25       -0.83      6.23 o 
  -9   4   7        0.17        3.99      5.49 o 
  -8   4   7        5.15       -2.24      6.23 o 
  -7   4   7       95.10       89.35     11.31 o 
  -6   4   7       33.72       30.77      7.07 o 
  -5   4   7       35.74       34.09      7.73 o 
  -4   4   7        0.55        2.49      3.66 o 
  -3   4   7        0.82       10.56      4.74 o 
  -2   4   7        2.16        0.67      5.32 o 
  -1   4   7        0.61        6.98      4.66 o 
   0   4   7       27.43       35.82      5.46 o 
   1   4   7       45.93       46.99      8.15 o 
   2   4   7        2.61        8.81      5.99 o 
   3   4   7        3.71        8.65      5.32 o 
   4   4   7        4.95        8.40      7.07 o 
   5   4   7        4.10       10.89      5.90 o 
 -10   5   7        4.48        5.32      6.90 o 
  -9   5   7        0.54       -7.81      7.81 o 
  -8   5   7        0.06        1.58      5.49 o 
  -7   5   7        2.55        0.75      6.48 o 
  -6   5   7        2.01       10.47      4.99 o 
  -5   5   7       21.80       14.05      6.65 o 
  -4   5   7       24.78       26.19      6.73 o 
  -3   5   7        8.71       11.06      4.99 o 
  -2   5   7        0.06       -2.58      5.15 o 
  -1   5   7        0.63        6.65      5.32 o 
   0   5   7        9.03       11.64      3.77 o 
   1   5   7        4.66        1.41      5.65 o 
   2   5   7        6.36        1.50      5.07 o 
   3   5   7        0.36       -5.65      6.48 o 
   4   5   7        0.33        6.98      5.32 o 
 -10   6   7        1.00        3.66      6.65 o 
  -9   6   7        4.15        6.90      6.07 o 
  -8   6   7        1.70        4.82      5.57 o 
  -7   6   7        2.75       -2.33      6.32 o 
  -6   6   7       40.21       44.49      7.98 o 
  -5   6   7      103.32      116.31     10.32 o 
  -4   6   7       18.04       11.06      6.24 o 
  -3   6   7       36.49       38.25      7.32 o 
  -2   6   7       18.42       24.69      6.32 o 
  -1   6   7        8.67       11.89      6.40 o 
   0   6   7        8.86       13.50      6.48 o 
   1   6   7       30.77       41.32      9.23 o 
   2   6   7       40.67       41.99      8.40 o 
   3   6   7       12.53       15.96      7.48 o 
   4   6   7        6.52       14.38      6.07 o 
  -9   7   7        0.26        1.83      5.07 o 
  -8   7   7        4.77        7.56      6.40 o 
  -7   7   7        0.75        7.98      5.82 o 
  -6   7   7        1.34       -5.24      5.24 o 
  -5   7   7        0.08        7.40      5.99 o 
  -4   7   7        1.25        7.98      4.66 o 
  -3   7   7       33.46       36.84      8.40 o 
  -2   7   7      100.66      106.66     11.48 o 
  -1   7   7       57.53       74.52      8.98 o 
   0   7   7       14.10       13.40     11.76 o 
   1   7   7       15.48        7.15      6.57 o 
   2   7   7        0.04        9.14      4.90 o 
   3   7   7        1.11       -0.91      6.07 o 
  -8   8   7        1.45        9.81      5.24 o 
  -7   8   7        8.44        5.07      6.24 o 
  -6   8   7        0.13       -6.82      6.82 o 
  -5   8   7        6.77        6.32      7.32 o 
  -4   8   7        0.03        0.75      5.07 o 
  -3   8   7        0.98        1.50      5.07 o 
  -2   8   7        3.95        1.58      5.74 o 
  -1   8   7        4.01       -1.58      6.57 o 
   0   8   7        1.04        0.92      4.55 o 
   1   8   7       26.56       22.53      9.23 o 
   2   8   7        0.04        0.00      5.65 o 
  -7   9   7        2.68        5.40      5.40 o 
  -6   9   7        8.42       11.22      6.40 o 
  -5   9   7        5.22       -6.98      6.98 o 
  -4   9   7       53.95       48.65      8.07 o 
  -3   9   7      109.46       95.76     12.90 o 
  -2   9   7       43.35       47.65      8.48 o 
  -1   9   7       50.04       65.86     10.06 o 
   0   9   7       13.26       10.13      5.34 o 
   1   9   7        4.56        0.00      5.74 o 
  -6  10   7        1.67        4.57      6.32 o 
  -5  10   7        0.74       14.30      5.24 o 
  -4  10   7        0.97        0.00      5.24 o 
  -3  10   7        3.49        6.15      7.15 o 
  -2  10   7        3.36       -5.24      6.82 o 
  -1  10   7        4.69        0.91      5.40 o 
   0  10   7        3.50        1.49      4.89 o 
 -10   0   8        0.04       -4.49      6.57 o 
  -9   0   8       72.67       52.48      9.23 o 
  -8   0   8        5.97       10.23      6.73 o 
  -7   0   8      155.63      134.09     12.90 o 
  -6   0   8      125.98      117.08     11.73 o 
  -5   0   8       22.96       18.71      7.07 o 
  -4   0   8       43.75       63.95      8.32 o 
  -3   0   8       32.66       34.59      7.32 o 
  -2   0   8        8.59       10.31      5.90 o 
  -1   0   8       11.68       -1.41      6.98 o 
   0   0   8       14.54       22.21      4.74 o 
   1   0   8        1.56        3.82      4.49 o 
   2   0   8        8.72       12.14      5.74 o 
   3   0   8        0.72       -2.58      6.15 o 
   4   0   8       22.18       15.63      7.40 o 
 -10   1   8        1.25        7.15      4.57 o 
  -9   1   8        2.11        1.66      6.57 o 
  -8   1   8       18.53       11.06      6.48 o 
  -7   1   8        0.32        3.74      5.74 o 
  -6   1   8        0.00        1.41      5.65 o 
  -5   1   8       11.08        7.65      6.32 o 
  -4   1   8        5.18       -1.33      6.15 o 
  -3   1   8        0.93        0.00      4.74 o 
  -2   1   8        6.78       12.39      5.32 o 
  -1   1   8        2.73        2.83      6.40 o 
   0   1   8        7.54        0.73      4.32 o 
   1   1   8       12.09        7.65      5.49 o 
   2   1   8        3.93        3.24      5.82 o 
   3   1   8        0.26        6.90      5.32 o 
 -10   2   8        8.83       -3.57      7.40 o 
  -9   2   8        0.08       -1.66      6.40 o 
  -8   2   8       51.95       17.55     10.06 o 
  -7   2   8        0.00       -2.24      6.57 o 
  -6   2   8        0.00       -5.57      5.57 o 
  -5   2   8       40.02       37.34      7.07 o 
  -4   2   8       25.06       25.61      5.90 o 
  -3   2   8        4.47       11.72      4.99 o 
  -2   2   8        0.15       -2.08      5.57 o 
  -1   2   8        0.05        5.74      5.07 o 
   0   2   8        0.32        5.90      3.82 o 
   1   2   8        0.09        6.98      4.49 o 
   2   2   8        0.93       13.88      6.32 o 
   3   2   8       11.09       17.46      6.48 o 
 -10   3   8        0.35        2.74      6.15 o 
  -9   3   8        2.96       -2.58      6.15 o 
  -8   3   8        0.26        1.66      6.65 o 
  -7   3   8       28.29       28.52      7.82 o 
  -6   3   8        5.97        0.00      4.82 o 
  -5   3   8       21.45       20.12      6.73 o 
  -4   3   8       48.56       41.08      8.07 o 
  -3   3   8        5.50        7.73      6.15 o 
  -2   3   8       12.54       16.38      6.73 o 
  -1   3   8       31.40       26.19      7.15 o 
   0   3   8        0.03        4.46      3.30 o 
   1   3   8       10.41       14.22      6.73 o 
   2   3   8        3.36        8.31      6.98 o 
   3   3   8        1.28        2.66      5.99 o 
  -9   4   8        0.65        0.91      5.32 o 
  -8   4   8        6.47        1.66      5.49 o 
  -7   4   8        5.76        7.15      5.65 o 
  -6   4   8       17.58       20.54      6.82 o 
  -5   4   8       46.04       43.74      7.90 o 
  -4   4   8        6.42       10.89      4.57 o 
  -3   4   8        4.91       10.89      5.74 o 
  -2   4   8        6.76        1.50      6.82 o 
  -1   4   8        0.51        2.24      6.23 o 
   0   4   8        1.69        2.66      5.44 o 
   1   4   8        6.07       10.56      5.99 o 
   2   4   8        1.60       -2.58      6.07 o 
   3   4   8        0.86        1.83      6.40 o 
  -9   5   8        4.87       -2.74      7.56 o 
  -8   5   8        2.95        6.90      6.73 o 
  -7   5   8        0.55       -0.83      5.24 o 
  -6   5   8       20.06       17.38      7.90 o 
  -5   5   8        1.29        6.90      6.07 o 
  -4   5   8        1.21        0.75      5.90 o 
  -3   5   8       29.20       21.12      7.57 o 
  -2   5   8        4.09        3.08      5.82 o 
  -1   5   8       18.60       27.19      7.82 o 
   0   5   8        8.09        4.04      7.19 o 
   1   5   8        1.76       -3.33      5.57 o 
   2   5   8        1.46        0.91      6.57 o 
  -8   6   8        7.26       11.56      6.57 o 
  -7   6   8       13.78        9.39      6.24 o 
  -6   6   8       11.20       -4.90      7.57 o 
  -5   6   8        6.91       10.39      5.24 o 
  -4   6   8        0.41        4.74      5.49 o 
  -3   6   8        0.07        0.75      5.82 o 
  -2   6   8        0.00        5.57      6.23 o 
  -1   6   8        4.53        2.41      6.40 o 
   0   6   8        2.86        8.78      4.61 o 
   1   6   8        1.28        7.81      6.23 o 
   2   6   8        0.81        7.32      5.65 o 
  -7   7   8        3.01        5.32      6.15 o 
  -6   7   8        3.38        2.58      6.48 o 
  -5   7   8        3.50        9.23      5.40 o 
  -4   7   8       17.70       15.71      6.73 o 
  -3   7   8       43.84       44.57      8.32 o 
  -2   7   8        7.76       13.30      6.98 o 
  -1   7   8        4.79        6.82      6.98 o 
   0   7   8        1.48        4.03      4.20 o 
   1   7   8        0.00       -6.90      6.90 o 
  -6   8   8        3.70        1.83      6.40 o 
  -5   8   8        2.43        5.32      5.74 o 
  -4   8   8        1.21        6.98      5.40 o 
  -3   8   8        0.23       -4.32      7.15 o 
  -2   8   8        7.86       19.29      5.99 o 
  -1   8   8        0.47       12.47      5.49 o 
   0   8   8        0.33       -0.64      4.72 o 
  -4   9   8        2.19       14.71      6.65 o 
  -3   9   8        0.24        0.91      6.82 o 
  -8   1   9        0.91        3.57      7.07 o 
  -7   1   9        1.06       -5.07      6.57 o 
  -6   1   9        0.01        4.16      5.65 o 
  -5   1   9        0.42        0.00      5.57 o 
  -4   1   9       21.51       35.92      6.32 o 
  -3   1   9        1.20        2.41      6.07 o 
  -2   1   9        0.27        4.07      6.57 o 
  -1   1   9        8.89       13.30      7.57 o 
   0   1   9        0.46        2.51      5.57 o 
   1   1   9        0.89        0.00      6.98 o 
  -8   2   9        0.09       -7.56      7.56 o 
  -7   2   9        1.81        5.99      5.65 o 
  -6   2   9        2.21        8.31      5.65 o 
  -5   2   9        0.42       -1.66      6.23 o 
  -4   2   9        2.13       11.31      5.32 o 
  -3   2   9        0.00        0.00      6.57 o 
  -2   2   9        4.04       12.30      5.49 o 
  -1   2   9        7.63        7.57      6.32 o 
   0   2   9        4.60        1.70      4.61 o 
   1   2   9        3.45       -6.32      6.57 o 
  -8   3   9        0.05        3.66      6.57 o 
  -7   3   9        0.16        5.24      6.07 o 
  -6   3   9        0.01        5.90      5.57 o 
  -5   3   9        0.02       -3.33      4.66 o 
  -4   3   9        2.40       -6.90      6.90 o 
  -3   3   9        5.02       -6.57      6.57 o 
  -2   3   9        4.31        9.14      6.73 o 
  -1   3   9        8.87        9.39      7.48 o 
   0   3   9        3.21       11.40      4.35 o 
   1   3   9        8.74        9.23      6.65 o 
  -7   4   9        0.08        4.49      6.15 o 
  -6   4   9       27.92       15.63      8.81 o 
  -5   4   9        7.00       10.23      6.57 o 
  -4   4   9        0.14        6.73      6.32 o 
  -3   4   9        7.43        4.24      7.98 o 
  -2   4   9        5.20       10.31      6.98 o 
  -1   4   9        2.09       13.97      6.65 o 
   0   4   9        2.30        2.32      4.63 o 
  -7   5   9        0.01       -0.91      7.73 o 
  -6   5   9        1.11        9.81      6.48 o 
  -5   5   9        0.00        4.41      5.65 o 
  -4   5   9        2.01       -7.40      7.40 o 
  -3   5   9        8.11       12.22      6.82 o 
  -2   5   9        5.22       11.47      7.23 o 
  -1   5   9        0.05       -7.73      7.73 o 
  -5   6   9       13.76       15.46      7.32 o 
  -4   6   9       14.65       15.38      8.23 o 
  -3   6   9        8.03        6.32      7.73 o 
  -2   6   9       21.64       32.01      9.48 o 
                                                 
